# Supplementary material for: Structure and exfoliation mechanism of two-dimensional boron nanosheets
Source: Nat Commun. 2024 Jul 20;15:6122. doi: 10.1038/s41467-024-49974-8 (PMC11271264; doi:10.1038/s41467-024-49974-8)
Supplement: Supplementary file 3 — Source Data [file 41467_2024_49974_MOESM3_ESM.xlsx]

## Sheet: EELS
EELS
Sample A		Sample B		Sample C		LPE
Energy Loss (eV)	Intensity	Energy Loss (eV)	Intensity	Energy Loss (eV)	Intensity	Energy Loss (eV)	Intensity
142	250309	130	606103	130	462364	140	62497
142.05	246221	130.1	601768	130.1	462716	140.05	61863.9
142.1	245814	130.2	600761	130.2	464123	140.1	61960.6
142.15	245049	130.3	598328	130.3	462685	140.15	61885.1
142.2	243686	130.4	595016	130.4	456309	140.2	61341.2
142.25	245600	130.5	594796	130.5	460580	140.25	61503.9
142.3	250069	130.6	596200	130.6	458981	140.3	62198.2
142.35	247383	130.7	592368	130.7	450920	140.35	61657.2
142.4	248320	130.8	592519	130.8	449710	140.4	61195
142.45	242099	130.9	586084	130.9	448469	140.45	60873.3
142.5	244344	131	585624	131	444500	140.5	61461.9
142.55	244503	131.1	589905	131.1	449308	140.55	62160.4
142.6	243914	131.2	588936	131.2	448247	140.6	61950
142.65	242613	131.3	586486	131.3	446870	140.65	61763.8
142.7	239903	131.4	585546	131.4	439000	140.7	61165.1
142.75	240812	131.5	584386	131.5	439778	140.75	60884.6
142.8	240444	131.6	583073	131.6	440994	140.8	60957.4
142.85	243378	131.7	582098	131.7	445315	140.85	61676.1
142.9	241734	131.8	583769	131.8	441877	140.9	61379.1
142.95	237804	131.9	580751	131.9	439660	140.95	60688.9
143	239921	132	578509	132	435222	141	60786.8
143.05	241801	132.1	576964	132.1	433167	141.05	60875.3
143.1	241775	132.2	577546	132.2	432852	141.1	61148
143.15	240327	132.3	573956	132.3	434012	141.15	60964.6
143.2	241190	132.4	574638	132.4	433531	141.2	60941.3
143.25	242817	132.5	574641	132.5	432376	141.25	61137.7
143.3	236934	132.6	568839	132.6	428858	141.3	60247.7
143.35	237362	132.7	568232	132.7	429778	141.35	60300.2
143.4	239967	132.8	567756	132.8	424463	141.4	60315.2
143.45	239150	132.9	566088	132.9	427055	141.45	59980.7
143.5	235455	133	562794	133	430241	141.5	59855.9
143.55	239108	133.1	567932	133.1	434173	141.55	60685.9
143.6	241417	133.2	570467	133.2	432784	141.6	60700.5
143.65	240892	133.3	566711	133.3	428957	141.65	60924.5
143.7	243113	133.4	569193	133.4	429870	141.7	61786.8
143.75	241305	133.5	566766	133.5	427284	141.75	61668
143.8	235579	133.6	561659	133.6	421401	141.8	61132.2
143.85	236889	133.7	561779	133.7	422525	141.85	60787.3
143.9	235571	133.8	559338	133.8	419988	141.9	60098.4
143.95	234560	133.9	558865	133.9	418938	141.95	59645.6
144	234076	134	551958	134	411062	142	59104.6
144.05	236594	134.1	554917	134.1	410772	142.05	59971.8
144.1	235349	134.2	554772	134.2	411111	142.1	60165.1
144.15	234214	134.3	552342	134.3	410185	142.15	59935.3
144.2	233312	134.4	549382	134.4	409179	142.2	59859.1
144.25	235080	134.5	551204	134.5	411111	142.25	59803.6
144.3	236744	134.6	554674	134.6	417426	142.3	59846.1
144.35	233687	134.7	551905	134.7	415284	142.35	59743.4
144.4	231610	134.8	548431	134.8	408099	142.4	59224.2
144.45	227184	134.9	543420	134.9	403926	142.45	58865.4
144.5	230982	135	545526	135	403407	142.5	59705.2
144.55	232432	135.1	545276	135.1	403389	142.55	59637.1
144.6	228485	135.2	539998	135.2	400049	142.6	58604.9
144.65	226817	135.3	540533	135.3	402673	142.65	58729.3
144.7	226920	135.4	539466	135.4	399710	142.7	58700.2
144.75	230769	135.5	541769	135.5	403136	142.75	58766
144.8	232572	135.6	539419	135.6	398512	142.8	58652.8
144.85	231822	135.7	537222	135.7	401617	142.85	59017.1
144.9	233492	135.8	536474	135.8	402451	142.9	59089.9
144.95	231739	135.9	536297	135.9	401741	142.95	59014.4
145	227636	136	533016	136	398290	143	58454.7
145.05	227864	136.1	535667	136.1	398734	143.05	58852.6
145.1	226586	136.2	534242	136.2	402395	143.1	58675.5
145.15	225870	136.3	532284	136.3	396444	143.15	58588
145.2	223975	136.4	529529	136.4	389889	143.2	58821.2
145.25	223005	136.5	526810	136.5	389889	143.25	58537.5
145.3	228054	136.6	530267	136.6	394642	143.3	59290.4
145.35	223399	136.7	527157	136.7	389161	143.35	58608.3
145.4	225627	136.8	528686	136.8	394148	143.4	58898.2
145.45	228902	136.9	530847	136.9	399623	143.45	59042.3
145.5	225110	137	527530	137	396932	143.5	58654.8
145.55	221921	137.1	521361	137.1	388759	143.55	58064.6
145.6	222292	137.2	519020	137.2	385062	143.6	57856
145.65	219172	137.3	515890	137.3	383012	143.65	57099.8
145.7	218072	137.4	513701	137.4	384056	143.7	57102.7
145.75	218971	137.5	515233	137.5	385901	143.75	57405.3
145.8	219578	137.6	516130	137.6	386574	143.8	57436.5
145.85	223913	137.7	517437	137.7	386957	143.85	58053.7
145.9	221927	137.8	513849	137.8	386296	143.9	57368.8
145.95	220233	137.9	508550	137.9	382154	143.95	57150.1
146	216683	138	508800	138	378914	144	57300.8
146.05	215143	138.1	509112	138.1	378197	144.05	57185.9
146.1	214540	138.2	507417	138.2	374920	144.1	57166.5
146.15	216248	138.3	506576	138.3	377963	144.15	57004.2
146.2	214569	138.4	504732	138.4	376982	144.2	56799.5
146.25	216316	138.5	507679	138.5	381815	144.25	56865.6
146.3	213015	138.6	502605	138.6	380000	144.3	56753.9
146.35	214201	138.7	502295	138.7	373697	144.35	56822.2
146.4	213941	138.8	503252	138.8	377346	144.4	57172.2
146.45	213060	138.9	503218	138.9	372710	144.45	57287.6
146.5	210531	139	499012	139	370821	144.5	56157.2
146.55	211903	139.1	499728	139.1	370531	144.55	56182.3
146.6	214443	139.2	502068	139.2	372951	144.6	56645.8
146.65	211229	139.3	497625	139.3	372747	144.65	56604.7
146.7	213017	139.4	498997	139.4	370679	144.7	56371.1
146.75	213230	139.5	496698	139.5	366636	144.75	56667.9
146.8	215937	139.6	497960	139.6	366025	144.8	56665
146.85	215537	139.7	499500	139.7	365216	144.85	57194.6
146.9	211851	139.8	495711	139.8	365525	144.9	56629.7
146.95	209477	139.9	492371	139.9	364556	144.95	56711.9
147	210386	140	491804	140	362179	145	56726.1
147.05	207603	140.1	490081	140.1	358525	145.05	55895.2
147.1	211617	140.2	489743	140.2	359339	145.1	55788.3
147.15	211882	140.3	490876	140.3	363599	145.15	56011.2
147.2	208281	140.4	487996	140.4	360580	145.2	55513.2
147.25	208318	140.5	486678	140.5	357352	145.25	55667.2
147.3	206788	140.6	485746	140.6	356432	145.3	55481.2
147.35	206607	140.7	485197	140.7	361241	145.35	55146.4
147.4	209885	140.8	484021	140.8	360475	145.4	55842.8
147.45	207650	140.9	482660	140.9	356994	145.45	55986.2
147.5	204750	141	480116	141	351772	145.5	55168.4
147.55	203370	141.1	479391	141.1	354901	145.55	54760
147.6	201911	141.2	479427	141.2	354562	145.6	54532.8
147.65	200600	141.3	478484	141.3	355525	145.65	54678.1
147.7	196472	141.4	475520	141.4	356420	145.7	54421
147.75	197723	141.5	472997	141.5	352259	145.75	54193.2
147.8	199692	141.6	471375	141.6	347772	145.8	54039.7
147.85	200661	141.7	470874	141.7	347784	145.85	54222.8
147.9	201968	141.8	473439	141.8	350722	145.9	54584.8
147.95	199996	141.9	469763	141.9	345518	145.95	54542.1
148	200280	142	468268	142	338790	146	54369.4
148.05	196600	142.1	465638	142.1	333204	146.05	53964.2
148.1	200472	142.2	472055	142.2	337253	146.1	54695.5
148.15	205397	142.3	476383	142.3	344716	146.15	55035.7
148.2	204487	142.4	472260	142.4	345698	146.2	54930.7
148.25	200946	142.5	470600	142.5	341685	146.25	54861.8
148.3	197789	142.6	465851	142.6	339093	146.3	54258.2
148.35	199009	142.7	466105	142.7	341716	146.35	54529.2
148.4	200109	142.8	467783	142.8	338753	146.4	54574.7
148.45	196362	142.9	463664	142.9	331099	146.45	54174
148.5	197535	143	463291	143	329253	146.5	54364.8
148.55	196799	143.1	461818	143.1	330994	146.55	54314.5
148.6	200345	143.2	464791	143.2	337420	146.6	54706.3
148.65	199320	143.3	462605	143.3	340407	146.65	54750.7
148.7	196631	143.4	460343	143.4	335543	146.7	54416.3
148.75	196168	143.5	458048	143.5	328216	146.75	54319.8
148.8	198526	143.6	458973	143.6	330648	146.8	54235.1
148.85	200486	143.7	458634	143.7	338062	146.85	54173.2
148.9	198285	143.8	455558	143.8	342302	146.9	54087.2
148.95	199576	143.9	457208	143.9	338080	146.95	54619.4
149	196538	144	454696	144	331074	147	54218.3
149.05	198497	144.1	456798	144.1	327914	147.05	54545
149.1	201092	144.2	458672	144.2	330093	147.1	54524.4
149.15	199093	144.3	458041	144.3	330722	147.15	54283
149.2	199741	144.4	455415	144.4	330963	147.2	54415.1
149.25	198150	144.5	454661	144.5	331759	147.25	54322.2
149.3	199802	144.6	456935	144.6	337648	147.3	54381.4
149.35	199242	144.7	454576	144.7	338154	147.35	54502.6
149.4	197974	144.8	451141	144.8	334827	147.4	54146.8
149.45	192678	144.9	446775	144.9	323142	147.45	53301.8
149.5	194188	145	445348	145	319895	147.5	53481.4
149.55	199550	145.1	448733	145.1	320370	147.55	53745
149.6	194621	145.2	447860	145.2	321704	147.6	53856.4
149.65	196194	145.3	448906	145.3	323284	147.65	54009.3
149.7	193260	145.4	445551	145.4	319074	147.7	53552
149.75	193712	145.5	443219	145.5	316994	147.75	53531.8
149.8	192246	145.6	442035	145.6	320315	147.8	53097.4
149.85	194504	145.7	444812	145.7	323117	147.85	53290.7
149.9	198262	145.8	448114	145.8	324685	147.9	54012.1
149.95	196707	145.9	443659	145.9	316370	147.95	53703.7
150	194465	146	441693	146	314543	148	53426.2
150.05	196556	146.1	444390	146.1	320784	148.05	53595.9
150.1	198371	146.2	445859	146.2	325821	148.1	54024.5
150.15	195960	146.3	442726	146.3	321790	148.15	53780.2
150.2	191094	146.4	437489	146.4	313444	148.2	53482.2
150.25	190134	146.5	437834	146.5	318080	148.25	53295
150.3	191420	146.6	436574	146.6	313537	148.3	53004.8
150.35	191692	146.7	436568	146.7	313278	148.35	52748.8
150.4	192530	146.8	436794	146.8	315321	148.4	53241.7
150.45	191768	146.9	435435	146.9	316988	148.45	53276.1
150.5	190099	147	433576	147	316988	148.5	53485.4
150.55	193027	147.1	436565	147.1	322179	148.55	53591.9
150.6	193867	147.2	439133	147.2	321086	148.6	53996.2
150.65	193305	147.3	438082	147.3	319216	148.65	54283.4
150.7	193828	147.4	435888	147.4	317704	148.7	54085.6
150.75	191949	147.5	435425	147.5	320148	148.75	54053.9
150.8	191924	147.6	433932	147.6	314784	148.8	53379.6
150.85	194131	147.7	432930	147.7	317790	148.85	53192.4
150.9	191194	147.8	433573	147.8	318420	148.9	53183
150.95	191832	147.9	432392	147.9	315543	148.95	53672.4
151	188604	148	429985	148	316543	149	53344.6
151.05	187085	148.1	429109	148.1	314185	149.05	52819.5
151.1	187592	148.2	428829	148.2	318568	149.1	53204.1
151.15	190412	148.3	430732	148.3	319531	149.15	52958.9
151.2	186223	148.4	427869	148.4	314315	149.2	52475
151.25	185110	148.5	426172	148.5	310876	149.25	52400.3
151.3	185503	148.6	426577	148.6	309420	149.3	52831.9
151.35	186880	148.7	427743	148.7	307370	149.35	53300.8
151.4	190258	148.8	426409	148.8	308988	149.4	53634.5
151.45	188062	148.9	422116	148.9	306901	149.45	52578.2
151.5	187627	149	420981	149	304858	149.5	52068.4
151.55	185606	149.1	419341	149.1	307309	149.55	52044
151.6	185558	149.2	418706	149.2	307031	149.6	51943.1
151.65	185776	149.3	418989	149.3	301420	149.65	51549.5
151.7	189516	149.4	421079	149.4	303531	149.7	51830.4
151.75	186290	149.5	418322	149.5	303592	149.75	51631.5
151.8	187217	149.6	417816	149.6	305586	149.8	51865.5
151.85	187349	149.7	418095	149.7	305963	149.85	52323
151.9	184425	149.8	416643	149.8	299698	149.9	52101.8
151.95	182797	149.9	415834	149.9	297790	149.95	52120.2
152	182375	150	414413	150	295340	150	51614.4
152.05	182548	150.1	415473	150.1	299827	150.05	51562.4
152.1	182325	150.2	413531	150.2	297525	150.1	51475.7
152.15	179006	150.3	410467	150.3	298827	150.15	51351.7
152.2	176332	150.4	408952	150.4	292031	150.2	50615.8
152.25	175768	150.5	407904	150.5	292488	150.25	50952.6
152.3	176940	150.6	406841	150.6	296068	150.3	50704.4
152.35	177601	150.7	407519	150.7	298864	150.35	50929.2
152.4	178214	150.8	409077	150.8	293994	150.4	51119.8
152.45	180362	150.9	411240	150.9	292691	150.45	51504.7
152.5	179855	151	411724	151	289593	150.5	51763.6
152.55	177197	151.1	407183	151.1	285099	150.55	51212.2
152.6	178747	151.2	404327	151.2	288216	150.6	50795.2
152.65	177438	151.3	403265	151.3	291278	150.65	50947.8
152.7	181799	151.4	406223	151.4	290537	150.7	51427.6
152.75	184070	151.5	409586	151.5	286710	150.75	52009
152.8	180807	151.6	407160	151.6	287142	150.8	51565.4
152.85	176528	151.7	403747	151.7	288648	150.85	51391.4
152.9	178154	151.8	402065	151.8	288852	150.9	51343.8
152.95	180271	151.9	402688	151.9	289994	150.95	51393
153	181395	152	404226	152	290364	151	51441.6
153.05	179392	152.1	401018	152.1	290630	151.05	51175
153.1	177749	152.2	401150	152.2	289290	151.1	50662.9
153.15	178711	152.3	403154	152.3	289074	151.15	51056.2
153.2	176116	152.4	400451	152.4	284667	151.2	50588.6
153.25	172452	152.5	396665	152.5	283222	151.25	50001.2
153.3	176078	152.6	397632	152.6	283383	151.3	50673.6
153.35	179002	152.7	399528	152.7	285839	151.35	51117
153.4	179190	152.8	399680	152.8	283247	151.4	51071.9
153.45	176863	152.9	399671	152.9	287617	151.45	50764
153.5	176689	153	399434	153	285309	151.5	50614.5
153.55	175315	153.1	394931	153.1	280438	151.55	50415.1
153.6	171500	153.2	393609	153.2	278346	151.6	50097.1
153.65	171981	153.3	394968	153.3	273111	151.65	49985.3
153.7	172509	153.4	392639	153.4	275309	151.7	50069.6
153.75	174560	153.5	393207	153.5	275037	151.75	50551
153.8	175418	153.6	394584	153.6	276154	151.8	50567.5
153.85	172601	153.7	391433	153.7	277568	151.85	50350.6
153.9	169951	153.8	388516	153.8	277852	151.9	49840.1
153.95	169979	153.9	388382	153.9	279019	151.95	49682.6
154	167323	154	387640	154	274648	152	49489.8
154.05	170314	154.1	385414	154.1	271259	152.05	49623.6
154.1	171876	154.2	385097	154.2	271198	152.1	49650.1
154.15	170592	154.3	384164	154.3	273247	152.15	49632.3
154.2	167845	154.4	383580	154.4	274370	152.2	49147.6
154.25	170229	154.5	385133	154.5	273531	152.25	49757.7
154.3	172009	154.6	383648	154.6	273673	152.3	49786.6
154.35	170567	154.7	381346	154.7	272556	152.35	49754.1
154.4	172002	154.8	383025	154.8	273469	152.4	49848.1
154.45	171402	154.9	383681	154.9	278019	152.45	49871.4
154.5	168815	155	379697	155	272062	152.5	49443
154.55	166784	155.1	379710	155.1	272722	152.55	49370.8
154.6	165647	155.2	378017	155.2	270512	152.6	48739.8
154.65	164718	155.3	378354	155.3	268290	152.65	48803.7
154.7	166516	155.4	379583	155.4	267951	152.7	49110.1
154.75	167804	155.5	378654	155.5	266080	152.75	49663.9
154.8	166766	155.6	380481	155.6	262981	152.8	49461.1
154.85	165812	155.7	379038	155.7	265383	152.85	49587.4
154.9	165662	155.8	378034	155.8	263167	152.9	49420.9
154.95	166752	155.9	377337	155.9	259537	152.95	49249.7
155	169554	156	378248	156	265531	153	49372.8
155.05	167646	156.1	377700	156.1	267735	153.05	49500.3
155.1	166669	156.2	375569	156.2	265475	153.1	49436.9
155.15	168455	156.3	375685	156.3	263179	153.15	49478
155.2	167911	156.4	375261	156.4	260895	153.2	49294.2
155.25	166585	156.5	373531	156.5	261907	153.25	49324.1
155.3	165670	156.6	373383	156.6	265506	153.3	49374.8
155.35	166239	156.7	374401	156.7	267278	153.35	49307.5
155.4	164399	156.8	372556	156.8	265512	153.4	49316.6
155.45	162328	156.9	369639	156.9	257543	153.45	48330.2
155.5	160098	157	367278	157	252895	153.5	47588.6
155.55	159849	157.1	367689	157.1	252500	153.55	47911.8
155.6	162962	157.2	370794	157.2	254438	153.6	48445.1
155.65	163189	157.3	371254	157.3	255654	153.65	48620
155.7	165437	157.4	369397	157.4	260099	153.7	48785.9
155.75	164301	157.5	365362	157.5	264562	153.75	48330.6
155.8	164593	157.6	364510	157.6	261889	153.8	48249.4
155.85	163111	157.7	363999	157.7	259278	153.85	48430
155.9	158335	157.8	362240	157.8	260969	153.9	47790.7
155.95	159503	157.9	363416	157.9	258019	153.95	48046.1
156	159068	158	361914	158	252056	154	48084.4
156.05	160465	158.1	364159	158.1	252889	154.05	48515.4
156.1	156680	158.2	362585	158.2	251802	154.1	47954.9
156.15	155607	158.3	362650	158.3	252130	154.15	47890.6
156.2	157386	158.4	362602	158.4	253562	154.2	48203.2
156.25	158789	158.5	364083	158.5	254636	154.25	48126.8
156.3	157185	158.6	362174	158.6	256605	154.3	47991.2
156.35	156733	158.7	359617	158.7	255062	154.35	47397.7
156.4	152710	158.8	356666	158.8	250673	154.4	46847.6
156.45	154508	158.9	356763	158.9	248969	154.45	47289.3
156.5	157551	159	356469	159	252062	154.5	47440.5
156.55	156596	159.1	356383	159.1	249704	154.55	47433.7
156.6	154877	159.2	354834	159.2	247932	154.6	47134.8
156.65	155101	159.3	355125	159.3	248531	154.65	47093.5
156.7	156358	159.4	355374	159.4	249642	154.7	47134.6
156.75	156878	159.5	356831	159.5	246661	154.75	47774.3
156.8	159018	159.6	357493	159.6	245074	154.8	48595
156.85	155396	159.7	355258	159.7	246407	154.85	47935
156.9	155923	159.8	355646	159.8	245549	154.9	47811.2
156.95	156913	159.9	354684	159.9	244006	154.95	47360
157	155105	160	354258	160	247920	155	47303.7
157.05	154977	160.1	354753	160.1	252667	155.05	47789.4
157.1	151904	160.2	352275	160.2	249346	155.1	47614.7
157.15	154226	160.3	352040	160.3	246549	155.15	47078.8
157.2	152882	160.4	350893	160.4	242500	155.2	46805.8
157.25	151223	160.5	348204	160.5	240469	155.25	46615
157.3	150542	160.6	349250	160.6	241062	155.3	46840
157.35	148650	160.7	346354	160.7	235660	155.35	45958
157.4	147987	160.8	346391	160.8	236438	155.4	46095.6
157.45	147627	160.9	345621	160.9	240012	155.45	46175.9
157.5	149802	161	345563	161	241617	155.5	46398.4
157.55	148912	161.1	344830	161.1	241593	155.55	46333.8
157.6	148432	161.2	344114	161.2	239377	155.6	46318.6
157.65	148853	161.3	345559	161.3	238210	155.65	46864.9
157.7	149829	161.4	343280	161.4	239877	155.7	47120
157.75	148703	161.5	341724	161.5	242883	155.75	46720.1
157.8	148927	161.6	342419	161.6	236321	155.8	46361.5
157.85	146731	161.7	341752	161.7	232815	155.85	46259.8
157.9	144126	161.8	340515	161.8	233784	155.9	45837.1
157.95	145291	161.9	341569	161.9	234673	155.95	45986.3
158	142290	162	339149	162	232037	156	45742.6
158.05	143747	162.1	340057	162.1	234142	156.05	45630.3
158.1	142739	162.2	336818	162.2	230753	156.1	45581.8
158.15	143164	162.3	336679	162.3	229840	156.15	45492.5
158.2	146197	162.4	338448	162.4	229543	156.2	45517
158.25	148008	162.5	339950	162.5	234630	156.25	46139
158.3	148883	162.6	340343	162.6	234346	156.3	46177.7
158.35	147541	162.7	338614	162.7	235957	156.35	45935.2
158.4	146120	162.8	339526	162.8	235414	156.4	45630.3
158.45	145941	162.9	337654	162.9	234309	156.45	45556
158.5	145593	163	337219	163	229932	156.5	45535.3
158.55	146292	163.1	336110	163.1	230173	156.55	45693.7
158.6	145067	163.2	336094	163.2	230728	156.6	45268.7
158.65	145471	163.3	335918	163.3	229358	156.65	45334.5
158.7	143942	163.4	334724	163.4	228031	156.7	45306.4
158.75	141850	163.5	333020	163.5	223802	156.75	45125.5
158.8	140352	163.6	331893	163.6	222506	156.8	45522.8
158.85	140792	163.7	332313	163.7	222642	156.85	45644.8
158.9	139234	163.8	330818	163.8	222951	156.9	44813.7
158.95	141062	163.9	330839	163.9	223605	156.95	45325.9
159	140212	164	330508	164	223284	157	45349.6
159.05	140597	164.1	330159	164.1	228296	157.05	45216.9
159.1	140857	164.2	328010	164.2	227636	157.1	44490.1
159.15	142028	164.3	328366	164.3	226463	157.15	44794.7
159.2	138903	164.4	327063	164.4	224901	157.2	44881.2
159.25	139396	164.5	325969	164.5	222988	157.25	44821.5
159.3	137233	164.6	326830	164.6	223630	157.3	44894.9
159.35	140116	164.7	328344	164.7	223568	157.35	45059.4
159.4	139000	164.8	326316	164.8	224160	157.4	44284.1
159.45	142098	164.9	325890	164.9	221235	157.45	44188.5
159.5	142612	165	326499	165	224142	157.5	45034.4
159.55	142623	165.1	329046	165.1	224426	157.55	45411.7
159.6	142402	165.2	329819	165.2	225716	157.6	45406.2
159.65	141004	165.3	328707	165.3	224049	157.65	45517.9
159.7	142710	165.4	330237	165.4	225870	157.7	45660
159.75	144168	165.5	331663	165.5	227253	157.75	45630.4
159.8	143280	165.6	329749	165.6	227049	157.8	45310.9
159.85	144912	165.7	329302	165.7	230136	157.85	45506.7
159.9	145756	165.8	330867	165.8	226481	157.9	45400.8
159.95	146985	165.9	330790	165.9	226142	157.95	46013.6
160	146944	166	330380	166	228475	158	46295.7
160.05	145510	166.1	329169	166.1	225340	158.05	45954.4
160.1	146152	166.2	328940	166.2	222765	158.1	46173.6
160.15	143548	166.3	327530	166.3	227815	158.15	46193.6
160.2	142955	166.4	326891	166.4	227315	158.2	45856.2
160.25	143386	166.5	325465	166.5	227778	158.25	45880.5
160.3	142596	166.6	324283	166.6	225253	158.3	45785.3
160.35	140626	166.7	322514	166.7	221228	158.35	45343.9
160.4	142422	166.8	322963	166.8	221494	158.4	45616.9
160.45	141733	166.9	325199	166.9	221765	158.45	46065.3
160.5	140348	167	324025	167	220426	158.5	45328.2
160.55	139445	167.1	321739	167.1	220216	158.55	44707.8
160.6	138932	167.2	321104	167.2	219796	158.6	44754.4
160.65	138678	167.3	320630	167.3	217327	158.65	44784.4
160.7	138969	167.4	320896	167.4	220679	158.7	44782.2
160.75	141217	167.5	322452	167.5	223031	158.75	45411.5
160.8	142314	167.6	323746	167.6	223148	158.8	45306.9
160.85	139959	167.7	321677	167.7	221840	158.85	44872
160.9	138650	167.8	318075	167.8	217401	158.9	44314.2
160.95	137895	167.9	317163	167.9	219469	158.95	44592
161	137721	168	316608	168	220284	159	44700.7
161.05	138423	168.1	316012	168.1	216025	159.05	44685.1
161.1	134208	168.2	314937	168.2	211728	159.1	44405.9
161.15	134562	168.3	314529	168.3	211599	159.15	44396.3
161.2	131920	168.4	312318	168.4	212802	159.2	43953.9
161.25	134338	168.5	313664	168.5	216827	159.25	44128
161.3	135469	168.6	315332	168.6	218105	159.3	43954.1
161.35	132909	168.7	313467	168.7	210772	159.35	43848.6
161.4	128567	168.8	309892	168.8	211704	159.4	43634.3
161.45	130019	168.9	308813	168.9	211086	159.45	43716.4
161.5	130859	169	309409	169	212241	159.5	43606
161.55	133849	169.1	311613	169.1	207809	159.55	43995.8
161.6	136024	169.2	312288	169.2	209309	159.6	43720.5
161.65	132397	169.3	309158	169.3	206790	159.65	43126.8
161.7	129037	169.4	307316	169.4	207790	159.7	42847
161.75	129763	169.5	309019	169.5	208512	159.75	43446.1
161.8	129913	169.6	308722	169.6	207926	159.8	43189.4
161.85	126165	169.7	307344	169.7	208451	159.85	42906.8
161.9	123532	169.8	305920	169.8	209432	159.9	43017.3
161.95	124682	169.9	305454	169.9	208247	159.95	42817.4
162	128083	170	305170	170	204494	160	42391.7
162.05	126946	170.1	303594	170.1	204315	160.05	42553.1
162.1	124916	170.2	303187	170.2	206198	160.1	42528.3
162.15	124615	170.3	303998	170.3	206204	160.15	43274.9
162.2	125875	170.4	303362	170.4	200889	160.2	43077.9
162.25	125652	170.5	303330	170.5	203796	160.25	42758.6
162.3	125764	170.6	303232	170.6	204364	160.3	42423.5
162.35	126108	170.7	302937	170.7	209519	160.35	42730.3
162.4	127361	170.8	304614	170.8	210093	160.4	42903.1
162.45	125144	170.9	303281	170.9	201704	160.45	42660.8
162.5	123424	171	301628	171	197827	160.5	42625.6
162.55	126442	171.1	302134	171.1	202988	160.55	42841
162.6	126108	171.2	301423	171.2	196512	160.6	42790.7
162.65	125841	171.3	300041	171.3	199512	160.65	42564.7
162.7	123901	171.4	299064	171.4	199753	160.7	42172.3
162.75	122198	171.5	297920	171.5	196531	160.75	41989.4
162.8	123980	171.6	298695	171.6	199160	160.8	42266.8
162.85	126314	171.7	299393	171.7	199907	160.85	42810.6
162.9	122416	171.8	297901	171.8	197852	160.9	42555.3
162.95	121075	171.9	297454	171.9	193907	160.95	42205.2
163	119688	172	297927	172	200037	161	42390.8
163.05	122388	172.1	297249	172.1	198056	161.05	42393.3
163.1	122186	172.2	296047	172.2	200031	161.1	42269.1
163.15	122425	172.3	296963	172.3	197444	161.15	42295.2
163.2	121609	172.4	297138	172.4	195685	161.2	42461.3
163.25	122795	172.5	298888	172.5	199802	161.25	42573.1
163.3	123424	172.6	298265	172.6	198593	161.3	42666.2
163.35	123464	172.7	297222	172.7	193426	161.35	42318.7
163.4	122243	172.8	297001	172.8	188302	161.4	42299.2
163.45	123677	172.9	298788	172.9	186167	161.45	42839.6
163.5	123929	173	297293	173	184821	161.5	42463.6
163.55	122391	173.1	294502	173.1	187025	161.55	42097.2
163.6	122422	173.2	293643	173.2	189870	161.6	41840.1
163.65	122293	173.3	295454	173.3	195432	161.65	42347.5
163.7	124086	173.4	296750	173.4	195691	161.7	41944.9
163.75	124641	173.5	296756	173.5	194414	161.75	42087.5
163.8	124464	173.6	294733	173.6	193765	161.8	42256.7
163.85	125887	173.7	296437	173.7	193568	161.85	42576.1
163.9	123176	173.8	293878	173.8	194377	161.9	41899.2
163.95	122571	173.9	293091	173.9	194086	161.95	41914.4
164	120709	174	292132	174	192364	162	41985.7
164.05	117532	174.1	289378	174.1	192037	162.05	41616.2
164.1	116663	174.2	290285	174.2	190525	162.1	41791.7
164.15	115016	174.3	288956	174.3	189821	162.15	41213.3
164.2	116650	174.4	288256	174.4	187568	162.2	40861.4
164.25	117591	174.5	288732	174.5	187235	162.25	41076.6
164.3	116026	174.6	287912	174.6	191864	162.3	41164
164.35	113628	174.7	287094	174.7	191568	162.35	40668.3
164.4	110837	174.8	285241	174.8	191414	162.4	40659.7
164.45	116249	174.9	287343	174.9	191426	162.45	41264.9
164.5	116376	175	285873	175	186407	162.5	41011.8
164.55	115283	175.1	285917	175.1	185630	162.55	41345.6
164.6	115965	175.2	286880	175.2	183469	162.6	41056.9
164.65	114831	175.3	287993	175.3	183580	162.65	41178.9
164.7	113262	175.4	285373	175.4	181741	162.7	41226.8
164.75	113601	175.5	285180	175.5	184864	162.75	41043.8
164.8	117483	175.6	286366	175.6	189691	162.8	41006.2
164.85	115136	175.7	284773	175.7	191710	162.85	40719.3
164.9	112649	175.8	283270	175.8	191006	162.9	40395.1
164.95	111737	175.9	282677	175.9	188284	162.95	40268.4
165	113645	176	283253	176	185000	163	40678.4
165.05	112993	176.1	282205	176.1	178907	163.05	40485.9
165.1	107940	176.2	280616	176.2	177833	163.1	39818.2
165.15	110056	176.3	282337	176.3	176710	163.15	40964.3
165.2	107792	176.4	281898	176.4	177691	163.2	40685.5
165.25	108220	176.5	281303	176.5	175148	163.25	40075.5
165.3	110936	176.6	282450	176.6	173648	163.3	40118.2
165.35	110762	176.7	281791	176.7	176074	163.35	40184.5
165.4	110759	176.8	282250	176.8	177481	163.4	40536
165.45	110742	176.9	280013	176.9	178642	163.45	40396.6
165.5	109895	177	280001	177	179753	163.5	40173.1
165.55	111628	177.1	279809	177.1	181228	163.55	40660.4
165.6	110983	177.2	279586	177.2	184247	163.6	40791.1
165.65	112089	177.3	280131	177.3	183710	163.65	40410.8
165.7	114578	177.4	281174	177.4	185302	163.7	40994.3
165.75	113075	177.5	280265	177.5	183901	163.75	40518.7
165.8	113325	177.6	280169	177.6	183247	163.8	40465.7
165.85	112863	177.7	279751	177.7	185506	163.85	41064.4
165.9	111936	177.8	277599	177.8	182981	163.9	41108.3
165.95	111045	177.9	277761	177.9	179241	163.95	40439.1
166	110568	178	277663	178	176586	164	40580.2
166.05	108484	178.1	276959	178.1	177981	164.05	40158.2
166.1	107871	178.2	275439	178.2	178463	164.1	40010.4
166.15	111448	178.3	276658	178.3	177340	164.15	40043.6
166.2	113171	178.4	276167	178.4	174889	164.2	40194.6
166.25	112565	178.5	276048	178.5	176790	164.25	40021.3
166.3	110776	178.6	277425	178.6	179605	164.3	40457.5
166.35	111993	178.7	276262	178.7	179611	164.35	40487.4
166.4	110294	178.8	276497	178.8	180519	164.4	40072.9
166.45	108416	178.9	274877	178.9	178586	164.45	40101.6
166.5	107228	179	274284	179	174407	164.5	40208.8
166.55	108240	179.1	274186	179.1	174173	164.55	40225.4
166.6	108443	179.2	273588	179.2	175389	164.6	40084.7
166.65	107209	179.3	272633	179.3	174296	164.65	39730.8
166.7	106240	179.4	272437	179.4	174673	164.7	39641.1
166.75	104622	179.5	271686	179.5	171667	164.75	39331.7
166.8	105406	179.6	272541	179.6	170006	164.8	39459.9
166.85	105011	179.7	271450	179.7	170136	164.85	39326.2
166.9	104071	179.8	270107	179.8	172957	164.9	39160.6
166.95	106805	179.9	271324	179.9	173389	164.95	39822.4
167	106192	180	271290	180	174370	165	39949.8
167.05	105568	180.1	270428	180.1	171907	165.05	39839.9
167.1	102859	180.2	269263	180.2	166043	165.1	39690.3
167.15	100684	180.3	268935	180.3	165796	165.15	39408.9
167.2	101884	180.4	268372	180.4	169469	165.2	39620.5
167.25	102857	180.5	268157	180.5	170889	165.25	39250
167.3	106570	180.6	269689	180.6	175802	165.3	39602.8
167.35	108082	180.7	271234	180.7	178444	165.35	40186.8
167.4	104013	180.8	269589	180.8	173753	165.4	39743.4
167.45	102479	180.9	268373	180.9	172259	165.45	39544.1
167.5	102635	181	267220	181	170111	165.5	39439.4
167.55	105001	181.1	268224	181.1	170988	165.55	39536
167.6	105628	181.2	268929	181.2	171154	165.6	40009.4
167.65	106938	181.3	269409	181.3	173222	165.65	40255.9
167.7	105973	181.4	267721	181.4	175179	165.7	39999.3
167.75	103141	181.5	266604	181.5	174093	165.75	39382.7
167.8	101845	181.6	266342	181.6	167827	165.8	39634.7
167.85	102635	181.7	266308	181.7	164636	165.85	39434.5
167.9	103897	181.8	265298	181.8	164759	165.9	39616.6
167.95	105999	181.9	265257	181.9	166920	165.95	39532.4
168	105847	182	265708	182	168809	166	39683.7
168.05	102657	182.1	264714	182.1	169475	166.05	39237.1
168.1	102177	182.2	264735	182.2	169414	166.1	39539.5
168.15	103043	182.3	264245	182.3	170889	166.15	39408.2
168.2	104070	182.4	264194	182.4	173944	166.2	39251
168.25	100263	182.5	261977	182.5	168185	166.25	38601.9
168.3	100983	182.6	262346	182.6	167123	166.3	39075.5
168.35	102081	182.7	262560	182.7	166358	166.35	38923.5
168.4	102019	182.8	263311	182.8	167364	166.4	38852.2
168.45	101060	182.9	263352	182.9	168772	166.45	38949.4
168.5	100324	183	262041	183	165698	166.5	38881.6
168.55	101072	183.1	261754	183.1	162895	166.55	38837.8
168.6	103433	183.2	261634	183.2	163901	166.6	39330.1
168.65	103932	183.3	262733	183.3	164191	166.65	39809.4
168.7	103218	183.4	262679	183.4	164710	166.7	39846.6
168.75	101494	183.5	259830	183.5	165284	166.75	39034.9
168.8	102758	183.6	260309	183.6	165895	166.8	38691.8
168.85	100315	183.7	258595	183.7	163790	166.85	38777.8
168.9	97545.8	183.8	256560	183.8	162988	166.9	38715.1
168.95	96167.4	183.9	255426	183.9	163815	166.95	38600.9
169	98394.4	184	257575	184	162074	167	38552.3
169.05	97354	184.1	258078	184.1	160710	167.05	38645.8
169.1	97082.6	184.2	257871	184.2	160679	167.1	38415.3
169.15	98580.6	184.3	256953	184.3	163327	167.15	38640.7
169.2	100126	184.4	257912	184.4	159957	167.2	39170.7
169.25	100219	184.5	257898	184.5	162889	167.25	39324.4
169.3	97844.4	184.6	256309	184.6	163827	167.3	38883.1
169.35	97866.9	184.7	255194	184.7	160617	167.35	38384.5
169.4	97254.9	184.8	253689	184.8	158543	167.4	37822.6
169.45	95226.1	184.9	253876	184.9	159642	167.45	38153.5
169.5	97140.9	185	255784	185	161093	167.5	38437.7
169.55	98067.2	185.1	256526	185.1	159722	167.55	38477.1
169.6	96356.8	185.2	254821	185.2	160123	167.6	37949.2
169.65	94505	185.3	253387	185.3	161302	167.65	37746.3
169.7	95807.9	185.4	254838	185.4	162759	167.7	38278.9
169.75	95463.6	185.5	253272	185.5	165420	167.75	37766.3
169.8	95630.9	185.6	251933	185.6	162364	167.8	37441.3
169.85	95830.1	185.7	253933	185.7	158377	167.85	37558
169.9	94322.8	185.8	252054	185.8	156123	167.9	37587.1
169.95	94339.6	185.9	252383	185.9	157747	167.95	37858.5
170	94911.1	186	253357	186	159815	168	37905.2
170.05	94425.1	186.1	253054	186.1	162062	168.05	37810.2
170.1	94051.6	186.2	252579	186.2	163407	168.1	38038.3
170.15	95729.6	186.3	252200	186.3	161574	168.15	37700.7
170.2	96420.9	186.4	252240	186.4	160728	168.2	37745.6
170.25	95812	186.5	252384	186.5	162438	168.25	37739
170.3	94582.2	186.6	253367	186.6	164086	168.3	38167
170.35	95119.1	186.7	253184	186.7	163327	168.35	38681
170.4	94386.9	186.8	252162	186.8	165093	168.4	38165.4
170.45	93165.4	186.9	252310	186.9	164438	168.45	37832
170.5	92664.1	187	251827	187	165037	168.5	37524
170.55	93227	187.1	251993	187.1	170494	168.55	38116.7
170.6	93438.2	187.2	252436	187.2	179130	168.6	38384.1
170.65	92765.6	187.3	251876	187.3	179852	168.65	38080.9
170.7	95771.7	187.4	253706	187.4	186309	168.7	37946.8
170.75	94524.9	187.5	253976	187.5	188432	168.75	37780.5
170.8	93658.5	187.6	252735	187.6	194105	168.8	37292.6
170.85	94583.6	187.7	253524	187.7	198068	168.85	37347.7
170.9	91244.7	187.8	253092	187.8	198525	168.9	37168.1
170.95	93377.4	187.9	255974	187.9	198457	168.95	37386.7
171	94613.4	188	256717	188	199728	169	37622.9
171.05	92709.1	188.1	255869	188.1	204920	169.05	37492.8
171.1	91499.2	188.2	256229	188.2	205278	169.1	37223.4
171.15	92400.9	188.3	258768	188.3	210216	169.15	37270.8
171.2	91909.8	188.4	261399	188.4	219062	169.2	37500.2
171.25	92161.8	188.5	264067	188.5	219932	169.25	37524.6
171.3	90357.8	188.6	264126	188.6	223216	169.3	36842.6
171.35	87437.3	188.7	264477	188.7	223833	169.35	36642
171.4	85978.6	188.8	266372	188.8	223840	169.4	36291.9
171.45	87750.8	188.9	270610	188.9	228951	169.45	36741.3
171.5	90259.9	189	273516	189	230031	169.5	37127.6
171.55	89139.4	189.1	276259	189.1	231944	169.55	37100.4
171.6	90141.1	189.2	280287	189.2	234673	169.6	37026.8
171.65	90907.7	189.3	285614	189.3	240784	169.65	36954.1
171.7	91782.1	189.4	289019	189.4	240296	169.7	37494.3
171.75	91935	189.5	292551	189.5	239438	169.75	37846.9
171.8	92698.6	189.6	297554	189.6	238284	169.8	37701.5
171.85	90430.2	189.7	300698	189.7	241568	169.85	37315.8
171.9	92273.9	189.8	304637	189.8	239796	169.9	37635.4
171.95	92088.1	189.9	310141	189.9	239858	169.95	37961.7
172	92236.9	190	312306	190	243179	170	37841.6
172.05	89286.7	190.1	312670	190.1	238093	170.05	37174.3
172.1	88788.2	190.2	313479	190.2	230772	170.1	36795.8
172.15	90174.8	190.3	317363	190.3	227957	170.15	36968.1
172.2	89270.6	190.4	320022	190.4	224648	170.2	37063.5
172.25	89067.7	190.5	321425	190.5	223062	170.25	36775.4
172.3	89254.6	190.6	324077	190.6	226877	170.3	36943.9
172.35	86346.9	190.7	327897	190.7	224309	170.35	37275.8
172.4	86069.2	190.8	329513	190.8	227543	170.4	36976.6
172.45	86301.4	190.9	332311	190.9	229716	170.45	37257.9
172.5	86383.5	191	336104	191	230475	170.5	37098.7
172.55	86751.4	191.1	335243	191.1	232025	170.55	36986.3
172.6	84996.5	191.2	335172	191.2	229377	170.6	36801.1
172.65	85831.1	191.3	338212	191.3	229389	170.65	36987.4
172.7	87624.4	191.4	340872	191.4	229531	170.7	37020.1
172.75	87507.2	191.5	340691	191.5	231981	170.75	36722.3
172.8	88834.1	191.6	341548	191.6	235772	170.8	36999.9
172.85	87920.6	191.7	340784	191.7	234302	170.85	37111.1
172.9	88880.4	191.8	339289	191.8	235642	170.9	37057.1
172.95	87325.2	191.9	336816	191.9	238216	170.95	36915.3
173	86318.5	192	335359	192	236228	171	37027.3
173.05	85553	192.1	335350	192.1	236395	171.05	37020.3
173.1	87395.2	192.2	335896	192.2	242679	171.1	37065.3
173.15	87462.5	192.3	333938	192.3	241864	171.15	37136.7
173.2	86339.3	192.4	333199	192.4	242870	171.2	36839.2
173.25	85755.6	192.5	332005	192.5	242111	171.25	36141.7
173.3	86449.8	192.6	331059	192.6	241877	171.3	35989.4
173.35	87451.1	192.7	330451	192.7	247568	171.35	36124
173.4	85033.1	192.8	331650	192.8	247802	171.4	36116.5
173.45	83960.6	192.9	332986	192.9	248796	171.45	35802.8
173.5	83177.9	193	334984	193	250333	171.5	35837.8
173.55	83391.3	193.1	335333	193.1	251339	171.55	36040.7
173.6	82531.8	193.2	332801	193.2	248389	171.6	35665.3
173.65	80413.4	193.3	334252	193.3	248772	171.65	35814.2
173.7	80270.4	193.4	336361	193.4	250864	171.7	35796.4
173.75	82847.7	193.5	339585	193.5	256167	171.75	35608
173.8	83783.2	193.6	342740	193.6	266679	171.8	35671.7
173.85	82929.9	193.7	342576	193.7	260086	171.85	35668.7
173.9	80704.8	193.8	341752	193.8	260469	171.9	35367.2
173.95	83129.8	193.9	345717	193.9	261710	171.95	35684.4
174	80241.1	194	345885	194	259531	172	35603.8
174.05	80928.9	194.1	347705	194.1	264198	172.05	35775.7
174.1	83251.1	194.2	352209	194.2	266426	172.1	36163.4
174.15	82044.6	194.3	352797	194.3	265160	172.15	35704.8
174.2	80332.9	194.4	352844	194.4	262827	172.2	35533.4
174.25	81775.2	194.5	354119	194.5	264846	172.25	35565.9
174.3	82604.6	194.6	355532	194.6	268241	172.3	35766.3
174.35	81456	194.7	354808	194.7	271901	172.35	35698.6
174.4	79582.2	194.8	356114	194.8	269247	172.4	35603.1
174.45	81843.6	194.9	359919	194.9	268623	172.45	35739.6
174.5	81334.5	195	361563	195	266012	172.5	35556.5
174.55	77904.6	195.1	360490	195.1	266154	172.55	35302.3
174.6	77453.2	195.2	362670	195.2	268667	172.6	35266.1
174.65	79251.3	195.3	365124	195.3	271648	172.65	34820.6
174.7	80298.6	195.4	368271	195.4	273469	172.7	35074.1
174.75	79783.8	195.5	368448	195.5	270926	172.75	35046.4
174.8	78036.5	195.6	367384	195.6	263846	172.8	34969.9
174.85	77597.7	195.7	367599	195.7	262809	172.85	35121.3
174.9	76453.6	195.8	369216	195.8	263420	172.9	35311.7
174.95	77922.3	195.9	371874	195.9	264802	172.95	35206.6
175	77650.5	196	372042	196	261877	173	35082.9
175.05	76755.4	196.1	374222	196.1	259525	173.05	35010.9
175.1	76926.8	196.2	375275	196.2	263944	173.1	35061.7
175.15	77607.2	196.3	375283	196.3	261309	173.15	35018
175.2	79112.7	196.4	376773	196.4	264235	173.2	35255.7
175.25	78084.1	196.5	376186	196.5	263944	173.25	34930.5
175.3	79795.1	196.6	379493	196.6	268877	173.3	35527
175.35	79371.3	196.7	381073	196.7	269883	173.35	35074.9
175.4	79275.8	196.8	378683	196.8	270148	173.4	35106.1
175.45	78292.1	196.9	379218	196.9	268222	173.45	35051
175.5	77395.4	197	380344	197	269062	173.5	35069.8
175.55	78122.9	197.1	380207	197.1	267247	173.55	34968.7
175.6	77519.7	197.2	380739	197.2	265117	173.6	35121.4
175.65	76460	197.3	377869	197.3	264765	173.65	35070.9
175.7	74572.1	197.4	375160	197.4	269914	173.7	34767.7
175.75	74468.4	197.5	377119	197.5	273222	173.75	34527.6
175.8	73028.9	197.6	376188	197.6	271815	173.8	34644.4
175.85	72823.3	197.7	374422	197.7	269364	173.85	34260.6
175.9	73644.9	197.8	375387	197.8	272512	173.9	34366.6
175.95	76373.6	197.9	377588	197.9	273154	173.95	34713.7
176	76967.6	198	377601	198	274722	174	34313.8
176.05	73967.1	198.1	376839	198.1	274617	174.05	34366.5
176.1	72668.9	198.2	375804	198.2	271438	174.1	34126.3
176.15	74025.1	198.3	377820	198.3	274821	174.15	34549.3
176.2	73912.8	198.4	376656	198.4	273827	174.2	34368
176.25	73415.4	198.5	377633	198.5	274537	174.25	34514.5
176.3	71852.1	198.6	376337	198.6	272957	174.3	34114.1
176.35	71359.9	198.7	375772	198.7	275710	174.35	33950.9
176.4	72219.8	198.8	380088	198.8	280580	174.4	34307.8
176.45	73951.4	198.9	382188	198.9	280111	174.45	34295.1
176.5	73001.4	199	379738	199	278265	174.5	34485.5
176.55	71824.4	199.1	381216	199.1	281518	174.55	34187.9
176.6	72315.4	199.2	381778	199.2	280204	174.6	34096.7
176.65	74875.6	199.3	382266	199.3	277346	174.65	34238.6
176.7	76367.8	199.4	385690	199.4	281123	174.7	34936.6
176.75	75192.9	199.5	383849	199.5	281568	174.75	34731.6
176.8	75168.6	199.6	384473	199.6	281617	174.8	34451.5
176.85	73255.1	199.7	385244	199.7	277549	174.85	34336.5
176.9	72119.4	199.8	387147	199.8	276728	174.9	34205.4
176.95	72390.1	199.9	386819	199.9	271920	174.95	34435.2
177	69885.8	200	384122	200	275031	175	33803.3
177.05	67998.6	200.1	384084	200.1	274074	175.05	33938.1
177.1	67938.2	200.2	384812	200.2	274222	175.1	33321.8
177.15	71476.4	200.3	388392	200.3	277302	175.15	34052
177.2	70974.5	200.4	390143	200.4	276957	175.2	34272
177.25	71166.6	200.5	390627	200.5	275784	175.25	34089.4
177.3	70989.6	200.6	390137	200.6	274043	175.3	34030.7
177.35	69752.1	200.7	389765	200.7	271407	175.35	33890
177.4	68001.6	200.8	390395	200.8	271167	175.4	34152.8
177.45	68514.7	200.9	389703	200.9	269259	175.45	33971.1
177.5	67579.7	201	389111	201	271265	175.5	33558.7
177.55	70996.8	201.1	394018	201.1	275358	175.55	33990.3
177.6	71003.4	201.2	394329	201.2	273481	175.6	33864.1
177.65	72631.3	201.3	394688	201.3	275574	175.65	33769.8
177.7	71744.6	201.4	393565	201.4	275444	175.7	33610.1
177.75	69926.2	201.5	391159	201.5	272926	175.75	33516.4
177.8	70173.4	201.6	392129	201.6	272123	175.8	33822.7
177.85	72010.8	201.7	391855	201.7	268759	175.85	34231.4
177.9	72853.1	201.8	392957	201.8	268858	175.9	34134.9
177.95	70787	201.9	392657	201.9	264605	175.95	34209.7
178	67971.4	202	391975	202	265809	176	33968.5
178.05	69074.4	202.1	391331	202.1	270068	176.05	33800.8
178.1	69770.3	202.2	394150	202.2	269704	176.1	33840.2
178.15	68984.5	202.3	393572	202.3	267327	176.15	33409.4
178.2	69031.9	202.4	393525	202.4	266395	176.2	33929.8
178.25	67794.6	202.5	391219	202.5	262475	176.25	33700.7
178.3	67680.9	202.6	388702	202.6	258685	176.3	33143.8
178.35	67058.1	202.7	388447	202.7	261068	176.35	32777.9
178.4	65807.4	202.8	386090	202.8	258802	176.4	32675.2
178.45	65625.1	202.9	386717	202.9	255148	176.45	32827.8
178.5	64507.7	203	387739	203	249883	176.5	32717.8
178.55	65593.2	203.1	385142	203.1	249877	176.55	33119.2
178.6	68425.2	203.2	388079	203.2	257821	176.6	33951
178.65	66986.2	203.3	384601	203.3	253926	176.65	33030.6
178.7	65538	203.4	383523	203.4	252593	176.7	32991.1
178.75	65643.8	203.5	382551	203.5	252383	176.75	32724.8
178.8	67646.4	203.6	384102	203.6	253457	176.8	32805.1
178.85	65986.4	203.7	383003	203.7	251123	176.85	32548.2
178.9	66209.1	203.8	381748	203.8	253093	176.9	32445.1
178.95	68257.9	203.9	381576	203.9	255105	176.95	33064.7
179	66578.6	204	379882	204	251389	177	33009.6
179.05	61486.7	204.1	375973	204.1	241951	177.05	32445.4
179.1	62333.7	204.2	375470	204.2	239543	177.1	32359.5
179.15	60718.8	204.3	371690	204.3	241975	177.15	32170.9
179.2	62759.2	204.4	372604	204.4	242679	177.2	32494
179.25	63035.1	204.5	370176	204.5	241617	177.25	32389.4
179.3	64353.9	204.6	371011	204.6	240772	177.3	33257.3
179.35	63326.1	204.7	367762	204.7	234167	177.35	32330.7
179.4	65161.2	204.8	369299	204.8	236426	177.4	32626.7
179.45	62976.9	204.9	367307	204.9	234815	177.45	32552.2
179.5	62638.4	205	364517	205	236395	177.5	31921.9
179.55	61539.2	205.1	362203	205.1	235790	177.55	31898.1
179.6	61577.7	205.2	361032	205.2	230957	177.6	32104.1
179.65	60890.8	205.3	361707	205.3	230679	177.65	31939.2
179.7	59574.8	205.4	359320	205.4	231864	177.7	31914.3
179.75	59007.2	205.5	356366	205.5	230370	177.75	32150.6
179.8	60134.1	205.6	356657	205.6	232148	177.8	32487.7
179.85	58157.9	205.7	354593	205.7	226988	177.85	32181
179.9	57223.3	205.8	353430	205.8	225025	177.9	31999.4
179.95	58853.1	205.9	352055	205.9	223549	177.95	31945.3
180	60449	206	352005	206	221068	178	32079.8
180.05	57701.3	206.1	349552	206.1	221290	178.05	32104.6
180.1	58285.9	206.2	350430	206.2	223877	178.1	32302.1
180.15	58034.1	206.3	349695	206.3	221500	178.15	32367
180.2	57851.2	206.4	347955	206.4	219710	178.2	32131.1
180.25	57258.4	206.5	345496	206.5	213364	178.25	32204
180.3	57115.8	206.6	344755	206.6	210877	178.3	31918.1
180.35	59406.4	206.7	343763	206.7	207401	178.35	32063.5
180.4	59090.7	206.8	341505	206.8	204901	178.4	31928.7
180.45	59037.8	206.9	341956	206.9	207667	178.45	32160.5
180.5	58151.6	207	340505	207	206969	178.5	31818.5
180.55	55651.7	207.1	336794	207.1	204414	178.55	31337.1
180.6	55638.4	207.2	336298	207.2	207265	178.6	31105.3
180.65	56325.9	207.3	336359	207.3	209414	178.65	31602.5
180.7	55803.9	207.4	334684	207.4	203364	178.7	31477.1
180.75	57910.6	207.5	335387	207.5	206185	178.75	32104.8
180.8	58354.8	207.6	333989	207.6	208574	178.8	32267.4
180.85	57164.6	207.7	331913	207.7	203414	178.85	32278.3
180.9	56449.9	207.8	330056	207.8	196877	178.9	32144.8
180.95	59087.8	207.9	329718	207.9	199173	178.95	32120
181	59166.1	208	329791	208	206086	179	32134.8
181.05	57674.1	208.1	326356	208.1	206574	179.05	31762.4
181.1	57947.2	208.2	324262	208.2	207432	179.1	31621.3
181.15	56950.2	208.3	321770	208.3	201475	179.15	31501.8
181.2	54295.7	208.4	318601	208.4	201167	179.2	31126.1
181.25	53954.8	208.5	318927	208.5	203877	179.25	31106.7
181.3	55861.9	208.6	319939	208.6	204056	179.3	31360.8
181.35	55335.6	208.7	318372	208.7	207586	179.35	31314.4
181.4	56757.6	208.8	317612	208.8	207963	179.4	31514.5
181.45	54100.2	208.9	312817	208.9	200352	179.45	31151.3
181.5	52482.5	209	311154	209	196525	179.5	30787.7
181.55	53318.2	209.1	312051	209.1	195599	179.55	30870.4
181.6	56131.5	209.2	314354	209.2	203123	179.6	31212.8
181.65	57056.8	209.3	315368	209.3	202981	179.65	31364.5
181.7	57270	209.4	313861	209.4	201920	179.7	31513
181.75	56068.9	209.5	312298	209.5	198074	179.75	31555.5
181.8	55223.6	209.6	310993	209.6	195204	179.8	31518.7
181.85	55373.7	209.7	311735	209.7	198500	179.85	31499.6
181.9	54172.1	209.8	310302	209.8	194821	179.9	31416.5
181.95	57960.4	209.9	309841	209.9	196438	179.95	31440.4
182	57762.8	210	309694	210	199500	180	31620.7
182.05	57471.6	210.1	309977	210.1	200062	180.05	31628.1
182.1	57214.7	210.2	308118	210.2	200716	180.1	31495.9
182.15	56072.2	210.3	307662	210.3	199333	180.15	31372.5
182.2	56682.9	210.4	308421	210.4	202914	180.2	31575.6
182.25	55638.1	210.5	307989	210.5	201839	180.25	31637.1
182.3	53862.6	210.6	307720	210.6	200377	180.3	31601
182.35	53168.2	210.7	307116	210.7	201080	180.35	31487.8
182.4	52615.6	210.8	306024	210.8	203463	180.4	31729.8
182.45	54170.1	210.9	306296	210.9	205679	180.45	31437.2
182.5	52219.4	211	305857	211	202204	180.5	31488.1
182.55	52283.4	211.1	307223	211.1	204679	180.55	31446.7
182.6	52679.3	211.2	308393	211.2	205142	180.6	31323
182.65	53974.4	211.3	310351	211.3	204673	180.65	31638.4
182.7	52402.6	211.4	308430	211.4	205827	180.7	30832
182.75	50870.3	211.5	306158	211.5	200235	180.75	30520.9
182.8	52820.7	211.6	304797	211.6	202778	180.8	30608.6
182.85	54528.7	211.7	307466	211.7	207833	180.85	30771
182.9	55057.8	211.8	308772	211.8	209907	180.9	31256.6
182.95	55620.7	211.9	309559	211.9	207728	180.95	31302
183	52571	212	308332	212	202870	181	31048.3
183.05	52349.9	212.1	308142	212.1	201710	181.05	31139.7
183.1	53283.8	212.2	309895	212.2	205901	181.1	31462.1
183.15	52185.2	212.3	307958	212.3	207914	181.15	31395
183.2	51038.4	212.4	306566	212.4	205420	181.2	31055.8
183.25	51835.6	212.5	309310	212.5	205735	181.25	31352.7
183.3	53206.9	212.6	310119	212.6	208673	181.3	31301.7
183.35	51453.5	212.7	310516	212.7	208568	181.35	31427.3
183.4	52652.6	212.8	311590	212.8	204377	181.4	31361.6
183.45	53221.9	212.9	313920	212.9	204414	181.45	31218.9
183.5	56318.4	213	315024	213	209889	181.5	31389.4
183.55	54838.3	213.1	314691	213.1	212679	181.55	31647.5
183.6	53637.8	213.2	314664	213.2	213580	181.6	31003.3
183.65	52599.8	213.3	313705	213.3	211716	181.65	31159
183.7	52717.3	213.4	312666	213.4	210759	181.7	31196
183.75	51354.7	213.5	311870	213.5	208296	181.75	31183.3
183.8	51638.1	213.6	312971	213.6	210370	181.8	31113.6
183.85	50121.8	213.7	312032	213.7	208086	181.85	30428.9
183.9	50205.6	213.8	314718	213.8	210895	181.9	30998.2
183.95	50382.1	213.9	315100	213.9	210383	181.95	31101.6
184	50297.7	214	313463	214	212179	182	31137.2
184.05	51873	214.1	315383	214.1	215241	182.05	31389.3
184.1	52230.1	214.2	315039	214.2	210858	182.1	30450
184.15	47378.9	214.3	313434	214.3	211907	182.15	30079.4
184.2	46939.8	214.4	313677	214.4	209290	182.2	29804.2
184.25	47113.5	214.5	316811	214.5	210302	182.25	30377
184.3	45716.4	214.6	315298	214.6	208358	182.3	30132.6
184.35	45319.9	214.7	314932	214.7	210185	182.35	30117.6
184.4	46456.6	214.8	314272	214.8	212488	182.4	29817.9
184.45	47122.4	214.9	316239	214.9	211877	182.45	29837.8
184.5	48825.6	215	317716	215	214722	182.5	30191.3
184.55	48944.1	215.1	319286	215.1	215827	182.55	30409
184.6	46670.4	215.2	320718	215.2	216358	182.6	30297
184.65	45777.1	215.3	321768	215.3	210451	182.65	29943.1
184.7	46452.8	215.4	320995	215.4	206901	182.7	29706
184.75	47108.2	215.5	321025	215.5	211772	182.75	29733
184.8	47177.1	215.6	323013	215.6	216259	182.8	29659.7
184.85	45011.2	215.7	321032	215.7	216580	182.85	29534.1
184.9	45118.5	215.8	322228	215.8	212870	182.9	29755.8
184.95	44456.9	215.9	324184	215.9	214778	182.95	29645.9
185	43979.7	216	323529	216	212235	183	29551.8
185.05	41812.4	216.1	322234	216.1	205772	183.05	29505.1
185.1	43560.9	216.2	325022	216.2	211710	183.1	29535.4
185.15	44497.8	216.3	326584	216.3	207667	183.15	29689.6
185.2	45745.8	216.4	329263	216.4	212531	183.2	30057
185.25	47091.2	216.5	332552	216.5	218673	183.25	29813.1
185.3	49097.7	216.6	335778	216.6	222333	183.3	30293.2
185.35	48756.5	216.7	335957	216.7	224710	183.35	30290.4
185.4	48585.8	216.8	338421	216.8	224463	183.4	30337.5
185.45	47941.4	216.9	337803	216.9	219969	183.45	30251.8
185.5	47901	217	338682	217	222438	183.5	30073.9
185.55	48359.2	217.1	339844	217.1	222228	183.55	30229.8
185.6	47088.3	217.2	340406	217.2	222802	183.6	30013.9
185.65	46307.6	217.3	340487	217.3	224117	183.65	30038
185.7	46490.1	217.4	339909	217.4	224599	183.7	30018.8
185.75	46074.9	217.5	340830	217.5	220346	183.75	29868.7
185.8	46645.3	217.6	341135	217.6	220506	183.8	30111.6
185.85	49224.7	217.7	343726	217.7	223747	183.85	30457.3
185.9	48146	217.8	345582	217.8	224994	183.9	30094.3
185.95	47569.6	217.9	346235	217.9	231753	183.95	30181.9
186	49507.2	218	347290	218	231401	184	30372.4
186.05	49691.5	218.1	349525	218.1	232228	184.05	30439.4
186.1	49664.1	218.2	351292	218.2	232284	184.1	30254.5
186.15	48239.7	218.3	350095	218.3	230253	184.15	30253
186.2	48145.7	218.4	349278	218.4	227167	184.2	30160.9
186.25	46959.7	218.5	349252	218.5	228623	184.25	30366.4
186.3	46334.1	218.6	349479	218.6	226679	184.3	30285.9
186.35	47017.1	218.7	350903	218.7	227426	184.35	29908.4
186.4	46585.9	218.8	350806	218.8	227728	184.4	30165.6
186.45	48316.3	218.9	352461	218.9	230469	184.45	30618
186.5	46855.7	219	353182	219	229630	184.5	30841.5
186.55	47344.1	219.1	355042	219.1	224704	184.55	30556.8
186.6	45647.9	219.2	352458	219.2	227093	184.6	30539
186.65	45742.7	219.3	352970	219.3	223562	184.65	30430.8
186.7	43652.9	219.4	352214	219.4	222815	184.7	30395.2
186.75	42238.7	219.5	351180	219.5	221543	184.75	30189
186.8	45421.2	219.6	352985	219.6	222963	184.8	30787.1
186.85	44333.6	219.7	352285	219.7	230272	184.85	30483.4
186.9	42529.6	219.8	350520	219.8	225914	184.9	30288.5
186.95	44433.9	219.9	354548	219.9	226877	184.95	30688
187	43291.1	220	354061	220	225346	185	30464.5
187.05	42992.3	220.1	352599	220.1	222778	185.05	30495.1
187.1	42479.3	220.2	353431	220.2	228049	185.1	30734.5
187.15	42783.9	220.3	354798	220.3	228488	185.15	30901.1
187.2	39567.2	220.4	351883	220.4	225451	185.2	30537.2
187.25	37445.7	220.5	349917	220.5	223463	185.25	30329.5
187.3	38534.9	220.6	350933	220.6	223444	185.3	30350
187.35	40956.1	220.7	353045	220.7	221142	185.35	30882.3
187.4	40957.4	220.8	352506	220.8	221815	185.4	30678.6
187.45	39796.3	220.9	352321	220.9	222142	185.45	30987.5
187.5	39355	221	351392	221	222160	185.5	31103.7
187.55	39195.8	221.1	351772	221.1	225420	185.55	30841.5
187.6	40114.4	221.2	356486	221.2	232259	185.6	31073.8
187.65	42042.6	221.3	358507	221.3	233117	185.65	31819.1
187.7	42643.2	221.4	358810	221.4	229080	185.7	32329.9
187.75	43430.4	221.5	361824	221.5	229395	185.75	32531.8
187.8	42423.8	221.6	361223	221.6	234333	185.8	32306.8
187.85	43586.7	221.7	361025	221.7	235691	185.85	33000
187.9	44092	221.8	358997	221.8	235611	185.9	33482.9
187.95	43523.7	221.9	358610	221.9	232599	185.95	33509.5
188	45125.9	222	360004	222	230000	186	33633.4
188.05	45007.1	222.1	358532	222.1	226926	186.05	33811.2
188.1	44642.8	222.2	358642	222.2	226457	186.1	34223.6
188.15	45154.6	222.3	360859	222.3	228012	186.15	34861.2
188.2	47268.9	222.4	360988	222.4	227327	186.2	35137.1
188.25	48035.4	222.5	363539	222.5	230494	186.25	35853.9
188.3	48871.8	222.6	364138	222.6	231784	186.3	35896.9
188.35	47495.1	222.7	361687	222.7	229346	186.35	36092.5
188.4	47562	222.8	360575	222.8	228389	186.4	36193.9
188.45	49906.7	222.9	360754	222.9	232481	186.45	36568.3
188.5	50001.5	223	361836	223	232068	186.5	36981.9
188.55	51385.3	223.1	361806	223.1	229321	186.55	37253.1
188.6	53129.9	223.2	362941	223.2	227383	186.6	37981.7
188.65	54146.6	223.3	364165	223.3	224123	186.65	38189
188.7	53461.6	223.4	364690	223.4	224914	186.7	38491.5
188.75	53720.7	223.5	363697	223.5	223290	186.75	38894.4
188.8	56773.2	223.6	365795	223.6	222364	186.8	39500.7
188.85	58861.2	223.7	365523	223.7	228642	186.85	40565
188.9	58956.3	223.8	366799	223.8	224698	186.9	40487.2
188.95	61588.1	223.9	367240	223.9	226062	186.95	40823
189	63331	224	367101	224	228642	187	40792.5
189.05	62409.3	224.1	363957	224.1	224691	187.05	41226.1
189.1	64350	224.2	363170	224.2	222290	187.1	41550.6
189.15	66116.3	224.3	365257	224.3	226778	187.15	42491.5
189.2	69976.1	224.4	369042	224.4	234216	187.2	43487.2
189.25	68238	224.5	366658	224.5	226994	187.25	43139.1
189.3	69861.9	224.6	364077	224.6	230586	187.3	43366.9
189.35	74353.6	224.7	363818	224.7	232142	187.35	43789.8
189.4	75835.8	224.8	363889	224.8	230654	187.4	44071
189.45	76437.6	224.9	365423	224.9	227247	187.45	44132.5
189.5	81070.1	225	365633	225	223037	187.5	44679
189.55	80050.2	225.1	360519	225.1	217352	187.55	44368.9
189.6	81291.9	225.2	360952	225.2	219858	187.6	44413.1
189.65	83750.2	225.3	363450	225.3	222457	187.65	45099.7
189.7	83301.4	225.4	361961	225.4	222099	187.7	45099.8
189.75	82134.8	225.5	361684	225.5	223315	187.75	44846.5
189.8	83745.4	225.6	360338	225.6	220667	187.8	44980.5
189.85	87615.5	225.7	362538	225.7	218765	187.85	45795.9
189.9	89827.6	225.8	364786	225.8	220191	187.9	46394.1
189.95	90872.3	225.9	362979	225.9	219759	187.95	46641.1
190	90641.5	226	359512	226	218191	188	46338.1
190.05	89353.9	226.1	359346	226.1	219210	188.05	46520.5
190.1	91265.2	226.2	360333	226.2	223401	188.1	46703.4
190.15	95611.5	226.3	360426	226.3	226784	188.15	47400.8
190.2	97815.8	226.4	358872	226.4	221389	188.2	47425.4
190.25	97990.9	226.5	357754	226.5	218821	188.25	47537.5
190.3	98563.4	226.6	354590	226.6	215654	188.3	47432.6
190.35	100642	226.7	356518	226.7	217784	188.35	47981.6
190.4	102544	226.8	357932	226.8	219253	188.4	47921
190.45	104145	226.9	359493	226.9	215981	188.45	48823.1
190.5	104241	227	357547	227	216309	188.5	48760
190.55	105540	227.1	357804	227.1	218852	188.55	49027.6
190.6	107984	227.2	360730	227.2	220877	188.6	49265.8
190.65	109438	227.3	357915	227.3	216241	188.65	48743.8
190.7	109343	227.4	353992	227.4	214673	188.7	48649.4
190.75	107558	227.5	355286	227.5	214636	188.75	48047.1
190.8	107862	227.6	355820	227.6	211926	188.8	48094.2
190.85	111158	227.7	356139	227.7	211599	188.85	48235.4
190.9	113692	227.8	355943	227.8	212352	188.9	48631.6
190.95	117675	227.9	356721	227.9	215716	188.95	48991.5
191	119090	228	357566	228	219451	189	49008.7
191.05	117809	228.1	355980	228.1	217506	189.05	48702.4
191.1	120879	228.2	355985	228.2	218111	189.1	48783.8
191.15	123053	228.3	354410	228.3	216975	189.15	48578.2
191.2	123746	228.4	353997	228.4	210222	189.2	48191.8
191.25	125954	228.5	354758	228.5	210870	189.25	48585.7
191.3	126128	228.6	354942	228.6	211623	189.3	48734
191.35	125739	228.7	355273	228.7	212753	189.35	48196
191.4	126505	228.8	355756	228.8	216167	189.4	48474
191.45	124486	228.9	356321	228.9	216660	189.45	48338.4
191.5	126674	229	358806	229	220123	189.5	48878.6
191.55	127511	229.1	357792	229.1	218012	189.55	49146.4
191.6	126621	229.2	356133	229.2	213957	189.6	48999.9
191.65	123776	229.3	352850	229.3	209358	189.65	48455
191.7	122182	229.4	351706	229.4	213753	189.7	48650.7
191.75	123206	229.5	352234	229.5	210784	189.75	49094.7
191.8	122140	229.6	347678	229.6	201839	189.8	48376.6
191.85	122230	229.7	347783	229.7	204988	189.85	48801.2
191.9	120917	229.8	349150	229.8	207290	189.9	48725.6
191.95	116412	229.9	347952	229.9	202469	189.95	48354.9
192	116400	230	347270	230	202944	190	48326.3
192.05	120424	230.1	352502	230.1	210074	190.05	49664.5
192.1	116498	230.2	350144	230.2	208025	190.1	49430.1
192.15	117450	230.3	349945	230.3	212796	190.15	49484
192.2	118669	230.4	351270	230.4	208735	190.2	49412.3
192.25	117737	230.5	349132	230.5	207691	190.25	49502.6
192.3	115781	230.6	347601	230.6	206327	190.3	49594.7
192.35	113516	230.7	345666	230.7	207160	190.35	50115.5
192.4	115682	230.8	345081	230.8	205111	190.4	50481.4
192.45	117025	230.9	344703	230.9	206475	190.45	51268.9
192.5	117985	231	343833	231	208796	190.5	52030.2
192.55	118673	231.1	344105	231.1	208309	190.55	52670.3
192.6	119443	231.2	343981	231.2	207759	190.6	53321.1
192.65	118586	231.3	344195	231.3	211938	190.65	53996.4
192.7	114933	231.4	341639	231.4	210222	190.7	54841.2
192.75	117626	231.5	342682	231.5	209957	190.75	55798.5
192.8	117106	231.6	343578	231.6	210062	190.8	57255.8
192.85	115923	231.7	344201	231.7	212420	190.85	58004.5
192.9	114638	231.8	342094	231.8	207660	190.9	58563
192.95	117516	231.9	343138	231.9	205685	190.95	59884.6
193	116790	232	341106	232	208660	191	60934.6
193.05	117195	232.1	341116	232.1	207395	191.05	61699.1
193.1	117734	232.2	341104	232.2	206160	191.1	62013.7
193.15	117697	232.3	340357	232.3	207062	191.15	63273.9
193.2	118403	232.4	339243	232.4	210105	191.2	64692.9
193.25	116914	232.5	336409	232.5	208414	191.25	64443.8
193.3	120732	232.6	337774	232.6	212574	191.3	64793.8
193.35	120647	232.7	337795	232.7	212420	191.35	64154.9
193.4	122374	232.8	335662	232.8	207562	191.4	63997.6
193.45	121047	232.9	333083	232.9	203821	191.45	63256.4
193.5	123378	233	333860	233	201395	191.5	63564.3
193.55	126109	233.1	334610	233.1	199895	191.55	62510.2
193.6	127820	233.2	335542	233.2	203642	191.6	61870.2
193.65	124880	233.3	334013	233.3	206228	191.65	61145
193.7	129616	233.4	336453	233.4	206611	191.7	61344.9
193.75	131701	233.5	334895	233.5	200988	191.75	60867.5
193.8	130751	233.6	332851	233.6	199074	191.8	60228.1
193.85	132189	233.7	333379	233.7	197531	191.85	59897.2
193.9	132096	233.8	332893	233.8	200000	191.9	59116.4
193.95	134942	233.9	333604	233.9	202167	191.95	58888.9
194	136218	234	331783	234	199772	192	58564.2
194.05	135062	234.1	330537	234.1	199309	192.05	58018.6
194.1	137076	234.2	329261	234.2	197117	192.1	57401.2
194.15	140061	234.3	327975	234.3	199142	192.15	57387.8
194.2	142519	234.4	330143	234.4	202988	192.2	57640.5
194.25	145717	234.5	332599	234.5	204259	192.25	57984.2
194.3	148606	234.6	333321	234.6	204111	192.3	57837
194.35	146245	234.7	330976	234.7	199117	192.35	57282.8
194.4	144456	234.8	330623	234.8	198148	192.4	56705.5
194.45	146781	234.9	331529	234.9	197488	192.45	56375.3
194.5	149131	235	333530	235	198531	192.5	57007
194.55	150952	235.1	334326	235.1	203302	192.55	57493.3
194.6	150943	235.2	333406	235.2	204512	192.6	57262.4
194.65	148158	235.3	329493	235.3	201833	192.65	56533.1
194.7	147178	235.4	328151	235.4	197802	192.7	56384.5
194.75	146733	235.5	327634	235.5	200951	192.75	57167.3
194.8	145964	235.6	327405	235.6	198710	192.8	56876.1
194.85	150693	235.7	328154	235.7	196605	192.85	57326.4
194.9	149022	235.8	326419	235.8	190901	192.9	57195.9
194.95	152326	235.9	329703	235.9	195414	192.95	57671.7
195	150084	236	329453	236	195877	193	57872.9
195.05	150866	236.1	326956	236.1	192765	193.05	57108.7
195.1	153137	236.2	328119	236.2	197432	193.1	57824.9
195.15	156666	236.3	329392	236.3	199907	193.15	58581
195.2	153479	236.4	327612	236.4	199340	193.2	58264.6
195.25	153723	236.5	327152	236.5	197469	193.25	57864.7
195.3	152141	236.6	324612	236.6	198216	193.3	57734.8
195.35	152451	236.7	324289	236.7	197531	193.35	57989
195.4	153827	236.8	326481	236.8	196062	193.4	58252.8
195.45	150870	236.9	325741	236.9	194759	193.45	57654.8
195.5	153347	237	326434	237	195753	193.5	57731.4
195.55	157589	237.1	327417	237.1	195932	193.55	58814.7
195.6	155197	237.2	326948	237.2	199623	193.6	58912.5
195.65	157930	237.3	326969	237.3	199667	193.65	58971.6
195.7	158836	237.4	327167	237.4	198852	193.7	59136.8
195.75	159248	237.5	327549	237.5	196198	193.75	59054.8
195.8	157416	237.6	326190	237.6	197327	193.8	58476.8
195.85	158792	237.7	324110	237.7	197914	193.85	58026.5
195.9	164976	237.8	328164	237.8	199809	193.9	58822
195.95	165583	237.9	326389	237.9	199241	193.95	59035.4
196	165104	238	325491	238	195481	194	59501.5
196.05	164003	238.1	325567	238.1	195549	194.05	59602.3
196.1	162933	238.2	327734	238.2	198623	194.1	59948
196.15	162534	238.3	327031	238.3	195056	194.15	60021.3
196.2	160026	238.4	324493	238.4	196988	194.2	59633.5
196.25	160917	238.5	324209	238.5	195722	194.25	59258.2
196.3	164398	238.6	326611	238.6	199778	194.3	59798.7
196.35	166113	238.7	328120	238.7	205444	194.35	60364.7
196.4	165860	238.8	327867	238.8	203877	194.4	60350.9
196.45	167819	238.9	330096	238.9	199815	194.45	60849
196.5	166635	239	327685	239	199870	194.5	60478.7
196.55	166730	239.1	327342	239.1	200809	194.55	60313.3
196.6	168318	239.2	325990	239.2	198265	194.6	60209.3
196.65	167522	239.3	326226	239.3	197136	194.65	59874.9
196.7	164193	239.4	323974	239.4	197809	194.7	59481.3
196.75	167585	239.5	324238	239.5	201593	194.75	60366
196.8	166962	239.6	324985	239.6	202568	194.8	60554.1
196.85	165841	239.7	326671	239.7	204025	194.85	60641.2
196.9	166055	239.8	328103	239.8	195321	194.9	61100
196.95	166664	239.9	326792	239.9	193000	194.95	61240.1
197	166350	240	325613	240	198839	195	61069.3
197.05	168278	240.1	326431	240.1	205772	195.05	61227.6
197.1	169042	240.2	328505	240.2	203759	195.1	60980.7
197.15	166956	240.3	326337	240.3	195346	195.15	61153
197.2	167596	240.4	325244	240.4	192142	195.2	60418.4
197.25	169207	240.5	327561	240.5	194339	195.25	60603.3
197.3	170477	240.6	327591	240.6	193802	195.3	60753.5
197.35	174184	240.7	328635	240.7	198148	195.35	61619.6
197.4	172412	240.8	326973	240.8	198296	195.4	61186.3
197.45	171632	240.9	327141	240.9	199160	195.45	61015.4
197.5	166711	241	325816	241	198136	195.5	60869.7
197.55	163457	241.1	323922	241.1	194031	195.55	60487.3
197.6	167169	241.2	326348	241.2	192938	195.6	61356.2
197.65	163611	241.3	325483	241.3	189772	195.65	61270.5
197.7	164205	241.4	326181	241.4	195259	195.7	61220.9
197.75	163990	241.5	325491	241.5	193198	195.75	61374.4
197.8	163112	241.6	325440	241.6	190957	195.8	61022.6
197.85	163445	241.7	325736	241.7	192617	195.85	60235.8
197.9	165436	241.8	326936	241.8	194895	195.9	60681
197.95	165334	241.9	325222	241.9	191358	195.95	60468.7
198	161840	242	323861	242	191988	196	60252.8
198.05	160270	242.1	320825	242.1	188926	196.05	59963.4
198.1	161008	242.2	319728	242.2	187216	196.1	59884.7
198.15	163773	242.3	320341	242.3	192265	196.15	60355.2
198.2	164684	242.4	322004	242.4	193556	196.2	61135.2
198.25	164462	242.5	321656	242.5	197438	196.25	61457.4
198.3	165375	242.6	322886	242.6	193944	196.3	61889.4
198.35	163948	242.7	324276	242.7	193827	196.35	61872.6
198.4	160613	242.8	322671	242.8	193432	196.4	61170.5
198.45	161396	242.9	322021	242.9	194858	196.45	61383.5
198.5	160962	243	321793	243	193895	196.5	61056.5
198.55	161394	243.1	322911	243.1	192920	196.55	61683.9
198.6	163253	243.2	323579	243.2	189346	196.6	61794.9
198.65	165236	243.3	322721	243.3	192123	196.65	62005.4
198.7	165528	243.4	323654	243.4	192623	196.7	62604.5
198.75	169708	243.5	326214	243.5	193981	196.75	63033.1
198.8	167834	243.6	325789	243.6	193870	196.8	62817
198.85	168858	243.7	325117	243.7	194981	196.85	62537.2
198.9	166191	243.8	323329	243.8	189747	196.9	62140.8
198.95	164008	243.9	321095	243.9	193981	196.95	61958.1
199	170577	244	324272	244	197019	197	63480.1
199.05	170892	244.1	324260	244.1	192704	197.05	63365.8
199.1	169112	244.2	324763	244.2	190352	197.1	63536.9
199.15	165355	244.3	323267	244.3	186167	197.15	63194
199.2	164019	244.4	321770	244.4	187327	197.2	62170.6
199.25	167294	244.5	322549	244.5	189623	197.25	62580.9
199.3	168326	244.6	321129	244.6	186790	197.3	62971.8
199.35	165043	244.7	319583	244.7	187117	197.35	62685.2
199.4	161909	244.8	318775	244.8	188827	197.4	62490.8
199.45	163332	244.9	320975	244.9	190957	197.45	63316.5
199.5	165329	245	321771	245	190235	197.5	63310
199.55	167163	245.1	323000	245.1	191099	197.55	63452.9
199.6	167839	245.2	324012	245.2	190815	197.6	64155
199.65	166954	245.3	322317	245.3	188136	197.65	64288.1
199.7	165177	245.4	320712	245.4	187531	197.7	63873.6
199.75	164159	245.5	318200	245.5	185253	197.75	63574.8
199.8	167444	245.6	319870	245.6	189346	197.8	63923.3
199.85	170545	245.7	321678	245.7	187265	197.85	64312.5
199.9	166715	245.8	319949	245.8	186265	197.9	64397.4
199.95	167506	245.9	321899	245.9	189222	197.95	65000.2
200	171306	246	322451	246	188296	198	65146.2
200.05	172149	246.1	320406	246.1	186031	198.05	65034
200.1	171044	246.2	320058	246.2	183765	198.1	65386.1
200.15	172459	246.3	321621	246.3	183167	198.15	65507.1
200.2	176247	246.4	322373	246.4	181426	198.2	65985.5
200.25	174021	246.5	320737	246.5	182667	198.25	65434.1
200.3	173659	246.6	320179	246.6	183364	198.3	65280.6
200.35	173315	246.7	321092	246.7	189506	198.35	65482.4
200.4	173811	246.8	321299	246.8	186685	198.4	65500.7
200.45	173054	246.9	320766	246.9	190315	198.45	66009.4
200.5	171306	247	318164	247	187907	198.5	66130.1
200.55	171628	247.1	318648	247.1	187988	198.55	66382.6
200.6	167135	247.2	316719	247.2	189654	198.6	65935.3
200.65	167277	247.3	316646	247.3	182710	198.65	65696.3
200.7	168868	247.4	316986	247.4	178735	198.7	65342.8
200.75	172854	247.5	318205	247.5	176685	198.75	66158.3
200.8	170738	247.6	316694	247.6	175537	198.8	65840.8
200.85	168646	247.7	316914	247.7	178185	198.85	65397.5
200.9	173476	247.8	318484	247.8	181111	198.9	66463.9
200.95	172904	247.9	317961	247.9	185080	198.95	66450.1
201	170582	248	316272	248	181167	199	65194.8
201.05	171512	248.1	317224	248.1	181377	199.05	65552.1
201.1	171996	248.2	317198	248.2	179574	199.1	66275.7
201.15	170367	248.3	315294	248.3	180802	199.15	66047.2
201.2	171391	248.4	314963	248.4	177963	199.2	65560.1
201.25	172493	248.5	314909	248.5	179691	199.25	65469
201.3	171265	248.6	316768	248.6	184309	199.3	65898.3
201.35	172087	248.7	316130	248.7	183728	199.35	65898.7
201.4	172590	248.8	317091	248.8	185611	199.4	66435.9
201.45	170297	248.9	314191	248.9	182315	199.45	65772
201.5	169258	249	312614	249	180654	199.5	64655
201.55	169094	249.1	313692	249.1	181895	199.55	65239.5
201.6	174083	249.2	315195	249.2	183043	199.6	65834.3
201.65	175021	249.3	317259	249.3	180000	199.65	65971.3
201.7	171864	249.4	315827	249.4	179395	199.7	65407.9
201.75	173666	249.5	316425	249.5	177031	199.75	66257.4
201.8	176239	249.6	317866	249.6	177537	199.8	66800.6
201.85	177994	249.7	316821	249.7	178512	199.85	67119
201.9	181996	249.8	318203	249.8	185963	199.9	67347.2
201.95	177568	249.9	315933	249.9	184889	199.95	66194.6
202	174558	250	314185	250	182975	200	65415.9
202.05	173399	250.1	311809	250.1	179451	200.05	64892.7
202.1	174276	250.2	313793	250.2	181000	200.1	65131.4
202.15	176436	250.3	314878	250.3	184080	200.15	66032.7
202.2	174096	250.4	314139	250.4	179272	200.2	65070
202.25	169828	250.5	313179	250.5	177333	200.25	64660.7
202.3	168423	250.6	313670	250.6	175315	200.3	64561.5
202.35	170133	250.7	313521	250.7	173463	200.35	64581.2
202.4	172877	250.8	314771	250.8	177228	200.4	64855.7
202.45	172379	250.9	313066	250.9	178006	200.45	65281.1
202.5	173169	251	312643	251	174846	200.5	65125.6
202.55	170071	251.1	311414	251.1	174531	200.55	63913.6
202.6	172676	251.2	311730	251.2	174988	200.6	64203.2
202.65	172293	251.3	311446	251.3	175025	200.65	63831.4
202.7	173984	251.4	312430	251.4	177105	200.7	64170.4
202.75	173626	251.5	311755	251.5	176673	200.75	64939.8
202.8	173252	251.6	311578	251.6	178006	200.8	65111.4
202.85	171683	251.7	311215	251.7	180062	200.85	64222.1
202.9	167948	251.8	311498	251.8	174648	200.9	64054.8
202.95	170118	251.9	312490	251.9	175488	200.95	64195.3
203	169410	252	310746	252	177136	201	63452.8
203.05	171530	252.1	311868	252.1	178278	201.05	64059.4
203.1	171061	252.2	310141	252.2	176389	201.1	64193
203.15	171695	252.3	309231	252.3	175080	201.15	64273.2
203.2	170649	252.4	311006	252.4	176821	201.2	64425.1
203.25	170988	252.5	312283	252.5	174957	201.25	64044.9
203.3	170720	252.6	311432	252.6	175920	201.3	63321.2
203.35	170161	252.7	311647	252.7	177654	201.35	62935.9
203.4	168356	252.8	312135	252.8	179216	201.4	63247
203.45	169914	252.9	313149	252.9	177846	201.45	62974.2
203.5	172831	253	314524	253	178975	201.5	63195.3
203.55	173281	253.1	314425	253.1	179605	201.55	62821.1
203.6	172390	253.2	312294	253.2	181179	201.6	61779.6
203.65	169802	253.3	311954	253.3	180444	201.65	61700.7
203.7	171028	253.4	311387	253.4	178315	201.7	61547.6
203.75	168456	253.5	311041	253.5	176154	201.75	61610.1
203.8	168497	253.6	310405	253.6	173772	201.8	61803.1
203.85	166212	253.7	309084	253.7	170889	201.85	61162.1
203.9	168326	253.8	310018	253.8	169204	201.9	61473
203.95	165691	253.9	308790	253.9	172296	201.95	60693.4
204	166280	254	308903	254	172198	202	59978.4
204.05	166412	254.1	309635	254.1	171741	202.05	59903.1
204.1	168267	254.2	310600	254.2	179056	202.1	60776.8
204.15	166633	254.3	310290	254.3	176253	202.15	60385.7
204.2	164674	254.4	309327	254.4	176753	202.2	60565.5
204.25	164515	254.5	310397	254.5	175827	202.25	60140.5
204.3	161683	254.6	308753	254.6	175759	202.3	59304.5
204.35	161753	254.7	307328	254.7	175179	202.35	59334.4
204.4	161146	254.8	306949	254.8	174259	202.4	59699.7
204.45	160601	254.9	306356	254.9	170352	202.45	59470.5
204.5	160633	255	307144	255	172889	202.5	59507.1
204.55	163978	255.1	307996	255.1	173438	202.55	59765.8
204.6	161128	255.2	305568	255.2	172932	202.6	59255.1
204.65	160646	255.3	305220	255.3	176975	202.65	58680.9
204.7	158198	255.4	306588	255.4	175123	202.7	58590.6
204.75	155895	255.5	305889	255.5	169235	202.75	58414.7
204.8	156366	255.6	306761	255.6	170907	202.8	58750.5
204.85	158872	255.7	307087	255.7	171920	202.85	58304.9
204.9	159213	255.8	308051	255.8	169519	202.9	58126
204.95	153469	255.9	303933	255.9	166130	202.95	57004.3
205	150916	256	301179	256	172549	203	56247.2
205.05	152695	256.1	301145	256.1	174364	203.05	56706.6
205.1	149722	256.2	302404	256.2	177704	203.1	56849.2
205.15	148116	256.3	302104	256.3	172222	203.15	56626
205.2	146573	256.4	301401	256.4	167698	203.2	56354.3
205.25	148843	256.5	302802	256.5	170864	203.25	56440
205.3	145973	256.6	301572	256.6	169019	203.3	55291.9
205.35	147175	256.7	301870	256.7	166802	203.35	55892.7
205.4	145856	256.8	301235	256.8	165401	203.4	55519.9
205.45	146499	256.9	300847	256.9	167290	203.45	55609.6
205.5	148348	257	302195	257	170537	203.5	55699.6
205.55	147901	257.1	303117	257.1	169019	203.55	55657.8
205.6	147479	257.2	301315	257.2	167191	203.6	55183.9
205.65	147834	257.3	300346	257.3	167346	203.65	54794.5
205.7	147233	257.4	299664	257.4	169130	203.7	54475.8
205.75	143265	257.5	299194	257.5	164481	203.75	53925.6
205.8	142763	257.6	300353	257.6	165321	203.8	54168.1
205.85	141745	257.7	298759	257.7	162932	203.85	54039.2
205.9	143620	257.8	299865	257.8	170401	203.9	53750.4
205.95	142898	257.9	298761	257.9	170395	203.95	53400.9
206	141959	258	298963	258	164654	204	53122.8
206.05	144537	258.1	301450	258.1	166111	204.05	53386.9
206.1	145305	258.2	301283	258.2	169623	204.1	53701.6
206.15	143574	258.3	299814	258.3	165846	204.15	53205.2
206.2	144229	258.4	300468	258.4	165370	204.2	53371.8
206.25	142400	258.5	300112	258.5	169284	204.25	52632.5
206.3	138722	258.6	299096	258.6	168154	204.3	52351.8
206.35	136612	258.7	298309	258.7	164815	204.35	52268.6
206.4	140390	258.8	298470	258.8	167691	204.4	52993.8
206.45	141820	258.9	299624	258.9	167914	204.45	52790.5
206.5	137508	259	298645	259	169198	204.5	52352.5
206.55	133193	259.1	297072	259.1	166364	204.55	52134
206.6	130367	259.2	295421	259.2	164383	204.6	51872.5
206.65	130822	259.3	295208	259.3	165481	204.65	51410.7
206.7	130732	259.4	295370	259.4	163543	204.7	51265.6
206.75	133874	259.5	297272	259.5	166130	204.75	51485.8
206.8	132201	259.6	296532	259.6	165123	204.8	51348.7
206.85	129514	259.7	295797	259.7	162722	204.85	50783
206.9	130354	259.8	295954	259.8	165944	204.9	50456.8
206.95	132007	259.9	297335	259.9	166895	204.95	50612.3
207	131305	260	297832	260	169858	205	51069.7
207.05	134122	260.1	298519	260.1	168154	205.05	51302.9
207.1	131616	260.2	297667	260.2	167142	205.1	50406
207.15	126125	260.3	295654	260.3	166574	205.15	49787.9
207.2	125145	260.4	295464	260.4	166068	205.2	49604.8
207.25	125266	260.5	293219	260.5	159735	205.25	49313.6
207.3	125716	260.6	294823	260.6	158821	205.3	49259.9
207.35	124073	260.7	294610	260.7	159691	205.35	49056.1
207.4	121463	260.8	293178	260.8	159623	205.4	48533.8
207.45	120355	260.9	292754	260.9	159623	205.45	48371.5
207.5	120560	261	293089	261	161543	205.5	48453.8
207.55	123161	261.1	293606	261.1	162383	205.55	48155.6
207.6	124833	261.2	295113	261.2	162093	205.6	48532.8
207.65	124688	261.3	295291	261.3	163957	205.65	48732.8
207.7	125255	261.4	293908	261.4	163716	205.7	49278.6
207.75	124562	261.5	292925	261.5	165117	205.75	49107.2
207.8	123804	261.6	293058	261.6	163278	205.8	48634
207.85	122509	261.7	292894	261.7	160105	205.85	48372.1
207.9	122412	261.8	293863	261.8	160080	205.9	48286.9
207.95	119452	261.9	293724	261.9	158944	205.95	47526.4
208	121361	262	295920	262	161549	206	48154.7
208.05	118601	262.1	295185	262.1	164957	206.05	47715.7
208.1	117780	262.2	294408	262.2	160883	206.1	47728.5
208.15	118081	262.3	295228	262.3	160426	206.15	48130.8
208.2	118426	262.4	295199	262.4	160506	206.2	47432.8
208.25	114205	262.5	292732	262.5	158253	206.25	46749.4
208.3	115155	262.6	292331	262.6	162210	206.3	46977.2
208.35	114069	262.7	293648	262.7	162463	206.35	47254.4
208.4	113958	262.8	294212	262.8	162636	206.4	47298.8
208.45	114029	262.9	293895	262.9	162846	206.45	47678.9
208.5	115685	263	294703	263	166000	206.5	47363.5
208.55	114991	263.1	294127	263.1	164315	206.55	46646.9
208.6	112807	263.2	293705	263.2	160463	206.6	46447.2
208.65	109926	263.3	292355	263.3	158364	206.65	46127.5
208.7	112426	263.4	293047	263.4	163395	206.7	46766.4
208.75	112498	263.5	292505	263.5	168407	206.75	47023.9
208.8	109159	263.6	291665	263.6	167296	206.8	46489
208.85	105972	263.7	291152	263.7	164722	206.85	45980.2
208.9	105642	263.8	290777	263.8	162802	206.9	45963
208.95	107798	263.9	293052	263.9	160907	206.95	46677.6
209	105034	264	292550	264	163272	207	46482.7
209.05	104173	264.1	291483	264.1	161506	207.05	46092.7
209.1	103143	264.2	289541	264.2	154840	207.1	45628.1
209.15	104394	264.3	290434	264.3	155241	207.15	45860.7
209.2	102088	264.4	290141	264.4	158198	207.2	45710.6
209.25	100500	264.5	290957	264.5	157519	207.25	45771.5
209.3	100150	264.6	290372	264.6	158049	207.3	46001.4
209.35	98947.5	264.7	289142	264.7	157833	207.35	45580.1
209.4	101759	264.8	290401	264.8	159926	207.4	45720.5
209.45	101687	264.9	291170	264.9	161722	207.45	45327.3
209.5	102511	265	290241	265	159994	207.5	45573.6
209.55	103152	265.1	287500	265.1	156167	207.55	45134.6
209.6	104265	265.2	287052	265.2	154883	207.6	45096.3
209.65	103780	265.3	288072	265.3	159827	207.65	44942.2
209.7	100271	265.4	286663	265.4	159216	207.7	44580.7
209.75	99897.6	265.5	286355	265.5	154772	207.75	44504.2
209.8	100823	265.6	288401	265.6	153883	207.8	44821
209.85	98769.4	265.7	286722	265.7	155673	207.85	44739.7
209.9	100168	265.8	286792	265.8	157728	207.9	44808.6
209.95	98946.2	265.9	286265	265.9	156735	207.95	44697.6
210	98078.1	266	284692	266	156315	208	44510.2
210.05	97857.3	266.1	284764	266.1	159043	208.05	44585.7
210.1	97848.5	266.2	283510	266.2	153759	208.1	44517.9
210.15	94433.4	266.3	280950	266.3	153414	208.15	43466.3
210.2	95545.6	266.4	283180	266.4	156117	208.2	43292.1
210.25	96574.1	266.5	283113	266.5	154586	208.25	43319
210.3	97361.2	266.6	283806	266.6	157315	208.3	44046.6
210.35	98147.8	266.7	284884	266.7	155074	208.35	44419.2
210.4	94503.8	266.8	283725	266.8	151667	208.4	43700.7
210.45	93833.2	266.9	284359	266.9	151463	208.45	43734.9
210.5	95363.1	267	284231	267	152204	208.5	44217.8
210.55	94949.5	267.1	284148	267.1	153605	208.55	43797.9
210.6	93572.9	267.2	283029	267.2	153914	208.6	43725.1
210.65	94076.9	267.3	284566	267.3	157160	208.65	44449.6
210.7	92340.4	267.4	283142	267.4	153432	208.7	43676.8
210.75	95202.2	267.5	284642	267.5	151759	208.75	43755.6
210.8	97029.9	267.6	285271	267.6	154827	208.8	44177.2
210.85	97033.6	267.7	285075	267.7	156469	208.85	44148
210.9	99266.9	267.8	285538	267.8	158580	208.9	44367.7
210.95	97337.3	267.9	282740	267.9	159654	208.95	44054.8
211	99104.2	268	284760	268	159364	209	44283.2
211.05	96723.8	268.1	285113	268.1	157883	209.05	44207.7
211.1	94958.4	268.2	283500	268.2	156327	209.1	44698.1
211.15	93493.9	268.3	282906	268.3	152735	209.15	44588.2
211.2	93620.8	268.4	283216	268.4	153802	209.2	44422.2
211.25	94486.4	268.5	283412	268.5	153525	209.25	44337.8
211.3	93328.9	268.6	283014	268.6	152321	209.3	44087.2
211.35	97020.1	268.7	284831	268.7	153728	209.35	44532.6
211.4	101078	268.8	285675	268.8	156481	209.4	45446.3
211.45	102593	268.9	288371	268.9	160914	209.45	46063.3
211.5	98890.6	269	284594	269	155488	209.5	44939.3
211.55	96746.9	269.1	284628	269.1	152895	209.55	44931.4
211.6	94666.9	269.2	282244	269.2	151994	209.6	44618.5
211.65	94878.2	269.3	281938	269.3	148630	209.65	44230.9
211.7	97125.6	269.4	283783	269.4	146531	209.7	44372.4
211.75	96960.6	269.5	282673	269.5	148951	209.75	44498
211.8	95821.5	269.6	282292	269.6	153099	209.8	44486.1
211.85	96861.9	269.7	282814	269.7	157352	209.85	44669.9
211.9	97916.9	269.8	283048	269.8	153414	209.9	44925.3
211.95	101107	269.9	284763	269.9	156117	209.95	45408.2
212	100160	270	284631	270	153975	210	45212.3
212.05	97757.2	270.1	283332	270.1	153346	210.05	44913.9
212.1	97876.1	270.2	283665	270.2	152648	210.1	45335.5
212.15	99619.5	270.3	283646	270.3	148759	210.15	45070.6
212.2	100427	270.4	284115	270.4	150321	210.2	45023.6
212.25	99811.2	270.5	283488	270.5	152383	210.25	44996.6
212.3	98780.4	270.6	284511	270.6	158821	210.3	45046.4
212.35	98846.2	270.7	285076	270.7	156420	210.35	44932.8
212.4	95894	270.8	282640	270.8	153370	210.4	44750.7
212.45	96639	270.9	281686	270.9	150222	210.45	44301.2
212.5	100398	271	284504	271	150944	210.5	45007.4
212.55	103384	271.1	284804	271.1	153481	210.55	45287.8
212.6	103811	271.2	284135	271.2	153870	210.6	45227.4
212.65	103705	271.3	284244	271.3	152494	210.65	45145.7
212.7	100168	271.4	282479	271.4	150901	210.7	44917.4
212.75	97434.8	271.5	280280	271.5	149179	210.75	44362.7
212.8	99375.6	271.6	280116	271.6	151469	210.8	44465.2
212.85	100633	271.7	281195	271.7	153833	210.85	44710.2
212.9	99840.7	271.8	280341	271.8	151648	210.9	44278.2
212.95	96853	271.9	278321	271.9	146802	210.95	43701.3
213	97700.2	272	277878	272	145642	211	44140.2
213.05	95737.8	272.1	277759	272.1	148846	211.05	44030.3
213.1	96066.4	272.2	277447	272.2	147957	211.1	44205.7
213.15	99947.8	272.3	278501	272.3	150586	211.15	44589.9
213.2	96269.6	272.4	276081	272.4	145741	211.2	43659
213.25	98299.8	272.5	276724	272.5	149062	211.25	43836.1
213.3	99275.1	272.6	277746	272.6	151574	211.3	44680.7
213.35	99837.9	272.7	276604	272.7	150117	211.35	45166.7
213.4	101243	272.8	277574	272.8	148148	211.4	44991.1
213.45	101203	272.9	277583	272.9	147228	211.45	44869.8
213.5	101807	273	278403	273	147605	211.5	44953.1
213.55	98522.9	273.1	275240	273.1	147784	211.55	44304.6
213.6	97940.9	273.2	273402	273.2	146327	211.6	43856.4
213.65	98478.1	273.3	274795	273.3	147827	211.65	44424.5
213.7	98409.6	273.4	275586	273.4	153512	211.7	45367.1
213.75	99417.9	273.5	275375	273.5	149623	211.75	45294.6
213.8	98454.3	273.6	274923	273.6	140889	211.8	44825.5
213.85	97915.2	273.7	273795	273.7	140407	211.85	44701.5
213.9	100702	273.8	275502	273.8	143895	211.9	45039.9
213.95	101856	273.9	275337	273.9	143691	211.95	45099
214	102197	274	275865	274	142710	212	45370.3
214.05	102614	274.1	275311	274.1	140377	212.05	45419
214.1	103093	274.2	273806	274.2	143339	212.1	45162.5
214.15	102324	274.3	272292	274.3	144852	212.15	44610.9
214.2	103790	274.4	273070	274.4	145321	212.2	45035.4
214.25	105945	274.5	274788	274.5	147735	212.25	45614.8
214.3	103097	274.6	274825	274.6	145173	212.3	45547.9
214.35	103367	274.7	274427	274.7	143154	212.35	45970.4
214.4	103212	274.8	273949	274.8	143741	212.4	46049.5
214.45	103799	274.9	275780	274.9	143457	212.45	46142.6
214.5	108713	275	277348	275	144105	212.5	46828.1
214.55	109456	275.1	276640	275.1	141525	212.55	46510.1
214.6	107651	275.2	275012	275.2	144148	212.6	46039
214.65	109507	275.3	276458	275.3	148728	212.65	46148.4
214.7	109632	275.4	275655	275.4	145759	212.7	46323.5
214.75	110674	275.5	275060	275.5	143222	212.75	46514.2
214.8	109650	275.6	272863	275.6	142006	212.8	46252.8
214.85	109546	275.7	272207	275.7	144574	212.85	46371.9
214.9	112072	275.8	273951	275.8	144235	212.9	46350.8
214.95	111162	275.9	273505	275.9	140123	212.95	46272.4
215	110098	276	272693	276	140383	213	46683.3
215.05	111056	276.1	272292	276.1	141154	213.05	46564.5
215.1	112728	276.2	273644	276.2	140370	213.1	46706.4
215.15	112562	276.3	273731	276.3	143191	213.15	46854.4
215.2	112817	276.4	273390	276.4	146920	213.2	46869
215.25	115506	276.5	275094	276.5	146506	213.25	47305.9
215.3	116438	276.6	273212	276.6	147037	213.3	47528.3
215.35	117434	276.7	271872	276.7	144105	213.35	47118.5
215.4	117560	276.8	272942	276.8	144340	213.4	47199
215.45	116675	276.9	273482	276.9	140444	213.45	47813.3
215.5	116888	277	272739	277	139253	213.5	47605.5
215.55	116211	277.1	271731	277.1	141568	213.55	47212
215.6	116381	277.2	271287	277.2	139858	213.6	47420.3
215.65	116842	277.3	271808	277.3	141784	213.65	47521.4
215.7	114762	277.4	269758	277.4	140914	213.7	46774.4
215.75	115395	277.5	270195	277.5	141698	213.75	46865.4
215.8	116572	277.6	270704	277.6	142222	213.8	47097
215.85	116135	277.7	270091	277.7	140173	213.85	47063
215.9	118251	277.8	270210	277.8	141401	213.9	47166.9
215.95	113854	277.9	268653	277.9	139951	213.95	46397.9
216	117494	278	269729	278	141667	214	46941.1
216.05	120160	278.1	269974	278.1	138932	214.05	47161.5
216.1	123506	278.2	271596	278.2	140827	214.1	47822.6
216.15	120665	278.3	270038	278.3	140407	214.15	47597.9
216.2	116499	278.4	267963	278.4	136741	214.2	46947.3
216.25	116859	278.5	268406	278.5	136889	214.25	47171.5
216.3	121673	278.6	269669	278.6	138778	214.3	47448.7
216.35	121085	278.7	268991	278.7	136531	214.35	47794.6
216.4	120282	278.8	268400	278.8	133272	214.4	47371.6
216.45	119440	278.9	266239	278.9	134710	214.45	47068.9
216.5	121703	279	265778	279	138772	214.5	47385.7
216.55	121776	279.1	267504	279.1	138352	214.55	46867
216.6	122702	279.2	267772	279.2	136358	214.6	47220.9
216.65	120710	279.3	265734	279.3	134833	214.65	47310.5
216.7	120568	279.4	264816	279.4	140216	214.7	47420.4
216.75	120870	279.5	263771	279.5	141451	214.75	47469
216.8	123208	279.6	265109	279.6	143630	214.8	47191.8
216.85	123119	279.7	265664	279.7	142975	214.85	47753.3
216.9	121539	279.8	264465	279.8	138364	214.9	47648.7
216.95	123793	279.9	264407	279.9	137006	214.95	47476.1
217	127456	280	266488	280	140167	215	48389.1
217.05	128027	280.1	266862	280.1	139926	215.05	48743.4
217.1	125582	280.2	266122	280.2	140130	215.1	48136.7
217.15	124106	280.3	265396	280.3	139012	215.15	47722.5
217.2	128261	280.4	265124	280.4	138284	215.2	48158.7
217.25	126603	280.5	263097	280.5	134784	215.25	48121.9
217.3	126068	280.6	262784	280.6	135512	215.3	48134.1
217.35	124454	280.7	261719	280.7	134654	215.35	47492.8
217.4	125529	280.8	261868	280.8	133741	215.4	47554.6
217.45	128223	280.9	262775	280.9	134821	215.45	47527.2
217.5	125700	281	261866	281	137235	215.5	47855.2
217.55	126818	281.1	261916	281.1	132975	215.55	48052.7
217.6	127848	281.2	262293	281.2	132821	215.6	47644.1
217.65	131516	281.3	262853	281.3	131475	215.65	47998.9
217.7	132523	281.4	262658	281.4	136031	215.7	48501.4
217.75	130474	281.5	261656	281.5	137735	215.75	48215.9
217.8	128687	281.6	261376	281.6	134272	215.8	47798.9
217.85	125994	281.7	260634	281.7	130346	215.85	47806.5
217.9	126513	281.8	260292	281.8	133407	215.9	47568.6
217.95	128392	281.9	260673	281.9	135488	215.95	47989.1
218	125390	282	259328	282	135259	216	47838.2
218.05	126782	282.1	259674	282.1	136327	216.05	48143.3
218.1	128781	282.2	259357	282.2	134599	216.1	48281.7
218.15	130690	282.3	259494	282.3	134722	216.15	48036
218.2	130165	282.4	259691	282.4	132407	216.2	47905.2
218.25	130313	282.5	260238	282.5	135272	216.25	48232
218.3	132194	282.6	261295	282.6	139938	216.3	48445.9
218.35	135987	282.7	262136	282.7	142741	216.35	48779.2
218.4	133222	282.8	263007	282.8	142932	216.4	48853.8
218.45	134563	282.9	262633	282.9	143512	216.45	48893.7
218.5	138900	283	263032	283	146481	216.5	49211.6
218.55	136020	283.1	262188	283.1	145772	216.55	49059.4
218.6	135748	283.2	262660	283.2	144512	216.6	49365.3
218.65	136839	283.3	262917	283.3	145698	216.65	49550.8
218.7	136518	283.4	262154	283.4	147407	216.7	49132.2
218.75	136001	283.5	261098	283.5	145074	216.75	49351.4
218.8	135483	283.6	261079	283.6	147173	216.8	49484.2
218.85	134322	283.7	260453	283.7	148216	216.85	49133.4
218.9	135118	283.8	259303	283.8	148827	216.9	48929.2
218.95	133702	283.9	259325	283.9	145938	216.95	48298.4
219	133725	284	258806	284	145481	217	48694.2
219.05	135851	284.1	259295	284.1	146685	217.05	48593.7
219.1	139574	284.2	260607	284.2	144525	217.1	48834.9
219.15	139041	284.3	260106	284.3	143284	217.15	48819
219.2	135502	284.4	260398	284.4	144667	217.2	48970
219.25	138038	284.5	263144	284.5	146179	217.25	49222.8
219.3	141204	284.6	263570	284.6	145432	217.3	49956.9
219.35	140043	284.7	261644	284.7	142074	217.35	48959.5
219.4	143352	284.8	263400	284.8	146759	217.4	49778.3
219.45	144528	284.9	265387	284.9	148179	217.45	50206
219.5	141369	285	264245	285	147049	217.5	49798.4
219.55	140096	285.1	262167	285.1	145488	217.55	49184.2
219.6	141055	285.2	261859	285.2	144395	217.6	49060.2
219.65	142810	285.3	260769	285.3	142099	217.65	48986.4
219.7	142715	285.4	259455	285.4	141216	217.7	48971.2
219.75	142123	285.5	258797	285.5	139130	217.75	48827.9
219.8	142198	285.6	260049	285.6	140506	217.8	48763.7
219.85	139858	285.7	259152	285.7	138765	217.85	48367.5
219.9	139683	285.8	260801	285.8	139741	217.9	48830.2
219.95	140247	285.9	259745	285.9	142580	217.95	48800.6
220	142307	286	260064	286	141562	218	48880.2
220.05	141760	286.1	259413	286.1	141562	218.05	48734.9
220.1	137579	286.2	257338	286.2	143630	218.1	48596.9
220.15	136387	286.3	255967	286.3	140784	218.15	48114.1
220.2	135429	286.4	255001	286.4	139235	218.2	48116.4
220.25	134014	286.5	254523	286.5	137840	218.25	47598.2
220.3	135815	286.6	255910	286.6	139648	218.3	47736.4
220.35	138329	286.7	256461	286.7	142037	218.35	48208.3
220.4	137974	286.8	256500	286.8	141278	218.4	48650.6
220.45	134868	286.9	254770	286.9	140457	218.45	47942.4
220.5	139532	287	255956	287	139698	218.5	48390.4
220.55	141631	287.1	256209	287.1	138160	218.55	48313
220.6	139307	287.2	254449	287.2	133395	218.6	47458.2
220.65	141392	287.3	255420	287.3	134846	218.65	47448.6
220.7	138640	287.4	254652	287.4	136870	218.7	47947.5
220.75	140361	287.5	254221	287.5	138790	218.75	48589.5
220.8	138638	287.6	253846	287.6	140969	218.8	48613
220.85	136673	287.7	252916	287.7	138000	218.85	48257.1
220.9	137466	287.8	253640	287.8	137000	218.9	48850.2
220.95	138143	287.9	253702	287.9	138895	218.95	49194.2
221	141263	288	253676	288	139086	219	48416
221.05	138863	288.1	252029	288.1	133840	219.05	47879.8
221.1	138596	288.2	251883	288.2	135661	219.1	47925.2
221.15	139816	288.3	251941	288.3	135438	219.15	47778.9
221.2	139141	288.4	252226	288.4	140426	219.2	48149.9
221.25	140060	288.5	252060	288.5	138086	219.25	47735.4
221.3	141131	288.6	252523	288.6	138247	219.3	48040.8
221.35	142744	288.7	254305	288.7	143630	219.35	48603.4
221.4	143662	288.8	254022	288.8	145426	219.4	48722.8
221.45	145640	288.9	255163	288.9	144667	219.45	49337.6
221.5	146792	289	256174	289	145506	219.5	49451.8
221.55	145768	289.1	254794	289.1	145228	219.55	49316.5
221.6	143595	289.2	254887	289.2	143407	219.6	49212.4
221.65	143749	289.3	254760	289.3	142747	219.65	49036.5
221.7	146563	289.4	253751	289.4	146710	219.7	48947.3
221.75	144869	289.5	253119	289.5	145086	219.75	48773.2
221.8	143678	289.6	252615	289.6	145179	219.8	48571.2
221.85	144101	289.7	252277	289.7	148327	219.85	48212.2
221.9	145521	289.8	252390	289.8	147179	219.9	48571.7
221.95	146986	289.9	254170	289.9	148080	219.95	49204.7
222	144473	290	254144	290	151994	220	48816.5
222.05	144649	290.1	254101	290.1	152006	220.05	48831.7
222.1	143284	290.2	254758	290.2	146074	220.1	48829.6
222.15	147010	290.3	255811	290.3	145494	220.15	49026.6
222.2	146508	290.4	255061	290.4	144012	220.2	49140.2
222.25	143809	290.5	253192	290.5	146154	220.25	48585
222.3	142807	290.6	251498	290.6	147667	220.3	47898.6
222.35	144743	290.7	253070	290.7	149790	220.35	48340.2
222.4	147522	290.8	255517	290.8	148259	220.4	48995.3
222.45	147094	290.9	255746	290.9	146383	220.45	49002.8
222.5	148209	291	255122	291	146339	220.5	48598.5
222.55	145381	291.1	253742	291.1	147481	220.55	48273
222.6	142298	291.2	251242	291.2	146679	220.6	48122.9
222.65	145076	291.3	252159	291.3	148753	220.65	48335.5
222.7	147229	291.4	253839	291.4	146969	220.7	48283.7
222.75	149366	291.5	254223	291.5	149062	220.75	48875.8
222.8	149489	291.6	252856	291.6	149611	220.8	48827.2
222.85	150283	291.7	253102	291.7	150623	220.85	48701.7
222.9	149446	291.8	253874	291.8	151130	220.9	48821.4
222.95	150712	291.9	253395	291.9	153543	220.95	49135.2
223	148708	292	252485	292	152790	221	49002.1
223.05	151869	292.1	254249	292.1	153000	221.05	49725.2
223.1	150107	292.2	255016	292.2	153080	221.1	49556.8
223.15	152372	292.3	257485	292.3	155648	221.15	50160.6
223.2	153905	292.4	257787	292.4	154679	221.2	50148
223.25	151372	292.5	256774	292.5	147747	221.25	49416.2
223.3	151163	292.6	255356	292.6	147142	221.3	49596.6
223.35	151348	292.7	254018	292.7	148648	221.35	49478.8
223.4	150811	292.8	253136	292.8	150963	221.4	49252.4
223.45	151432	292.9	253023	292.9	154556	221.45	49318.4
223.5	153337	293	252673	293	153358	221.5	49094.4
223.55	153308	293.1	253000	293.1	148778	221.55	48697.1
223.6	151357	293.2	253710	293.2	150333	221.6	48587.7
223.65	150291	293.3	254397	293.3	149259	221.65	47981.9
223.7	151379	293.4	255800	293.4	149556	221.7	48760.6
223.75	150401	293.5	255095	293.5	148457	221.75	48539.1
223.8	150649	293.6	254365	293.6	148148	221.8	48917.7
223.85	152688	293.7	253807	293.7	147074	221.85	48739.2
223.9	152243	293.8	253760	293.8	149994	221.9	48652.7
223.95	149550	293.9	252478	293.9	147938	221.95	48792.2
224	149475	294	252264	294	149056	222	48852.7
224.05	149926	294.1	252501	294.1	150074	222.05	48939.5
224.1	150136	294.2	252150	294.2	151259	222.1	48804.4
224.15	148329	294.3	250894	294.3	151389	222.15	48586.4
224.2	149258	294.4	252148	294.4	149735	222.2	48798.9
224.25	151538	294.5	251765	294.5	147920	222.25	48394.2
224.3	151398	294.6	251692	294.6	147000	222.3	48185.1
224.35	149720	294.7	251749	294.7	146296	222.35	48826.3
224.4	146999	294.8	250240	294.8	145370	222.4	48522.1
224.45	150228	294.9	251555	294.9	144932	222.45	49395
224.5	152312	295	252853	295	144043	222.5	50037.2
224.55	151918	295.1	251828	295.1	144062	222.55	49890.4
224.6	155605	295.2	252503	295.2	146025	222.6	49911.5
224.65	154315	295.3	251883	295.3	147556	222.65	49306.5
224.7	152484	295.4	250575	295.4	149796	222.7	49048.1
224.75	152651	295.5	251183	295.5	147525	222.75	48769.8
224.8	154355	295.6	251321	295.6	150352	222.8	49333.2
224.85	154789	295.7	250582	295.7	148883	222.85	49808.8
224.9	155966	295.8	252324	295.8	147247	222.9	49811.7
224.95	154189	295.9	251286	295.9	148809	222.95	49148.2
225	154105	296	250358	296	145395	223	48818.7
225.05	154595	296.1	250418	296.1	146481	223.05	49004.4
225.1	154534	296.2	250729	296.2	151043	223.1	49006.9
225.15	155817	296.3	251580	296.3	152025	223.15	49426.6
225.2	155462	296.4	250307	296.4	147500	223.2	49437.1
225.25	156888	296.5	250846	296.5	144377	223.25	49278.1
225.3	155266	296.6	251097	296.6	146173	223.3	48969.8
225.35	158671	296.7	251448	296.7	145438	223.35	49588.3
225.4	157726	296.8	251191	296.8	145765	223.4	49578.5
225.45	154257	296.9	250495	296.9	148000	223.45	49026.7
225.5	156031	297	250971	297	149019	223.5	48800.7
225.55	153260	297.1	250058	297.1	147710	223.55	48406.8
225.6	153113	297.2	250530	297.2	150580	223.6	48287.5
225.65	155070	297.3	250078	297.3	148253	223.65	48486.3
225.7	155288	297.4	249537	297.4	146660	223.7	48814.4
225.75	154815	297.5	250173	297.5	145846	223.75	48642.5
225.8	153335	297.6	250096	297.6	144957	223.8	48516.5
225.85	153094	297.7	250403	297.7	145068	223.85	48690.2
225.9	153206	297.8	250268	297.8	144438	223.9	48623.8
225.95	151376	297.9	248379	297.9	144630	223.95	47962.6
226	152037	298	249101	298	143401	224	48195.9
226.05	151261	298.1	247629	298.1	145401	224.05	48111.2
226.1	148598	298.2	245539	298.2	145784	224.1	47567.4
226.15	149432	298.3	245693	298.3	146864	224.15	47737.8
226.2	151397	298.4	246354	298.4	146086	224.2	47729.1
226.25	151862	298.5	245755	298.5	142049	224.25	47881.9
226.3	151127	298.6	246859	298.6	141586	224.3	48319.5
226.35	151770	298.7	248236	298.7	142235	224.35	48619.4
226.4	150637	298.8	247204	298.8	144438	224.4	48317.4
226.45	153100	298.9	247065	298.9	145074	224.45	48704.2
226.5	154870	299	247362	299	144963	224.5	48411.4
226.55	152771	299.1	246918	299.1	142062	224.55	47878.3
226.6	152946	299.2	248241	299.2	144642	224.6	48438.5
226.65	152451	299.3	247369	299.3	143580	224.65	48356.6
226.7	149883	299.4	245495	299.4	142735	224.7	47875.9
226.75	150720	299.5	243832	299.5	140309	224.75	47769.1
226.8	149344	299.6	243550	299.6	144111	224.8	47473.6
226.85	152425	299.7	244787	299.7	141994	224.85	47931.6
226.9	152980	299.8	244705	299.8	142488	224.9	48092.9
226.95	153284	299.9	245898	299.9	142642	224.95	48101.2
227	150250	300	245114	300	143864	225	47807.4
227.05	153158	300.1	246011	300.1	146012	225.05	48217.7
227.1	154366	300.2	245881	300.2	143191	225.1	48328.1
227.15	154368	300.3	245300	300.3	143685	225.15	47972.6
227.2	151529	300.4	244453	300.4	147148	225.2	47716.7
227.25	151282	300.5	245242	300.5	147642	225.25	47661
227.3	148465	300.6	244055	300.6	143228	225.3	46953.6
227.35	149220	300.7	243923	300.7	142198	225.35	47591.3
227.4	145595	300.8	242797	300.8	142389	225.4	47756.4
227.45	146260	300.9	242603	300.9	141296	225.45	47290.4
227.5	148787	301	243278	301	142883	225.5	47611.9
227.55	148404	301.1	242810	301.1	142191	225.55	47499.6
227.6	147083	301.2	241825	301.2	141488	225.6	47473.7
227.65	143904	301.3	240931	301.3	138346	225.65	47239.8
227.7	141691	301.4	239153	301.4	136840	225.7	46553.2
227.75	142376	301.5	238853	301.5	136994	225.75	46757
227.8	141946	301.6	239435	301.6	136000	225.8	46848.3
227.85	141536	301.7	239427	301.7	135123	225.85	46635.5
227.9	142590	301.8	238839	301.8	135802	225.9	46238
227.95	148113	301.9	240982	301.9	139457	225.95	47165.7
228	145817	302	240293	302	140401	226	47349.6
228.05	143104	302.1	239295	302.1	135506	226.05	46978.3
228.1	144557	302.2	241250	302.2	136444	226.1	47041.6
228.15	143046	302.3	239931	302.3	135216	226.15	46522.6
228.2	145616	302.4	241267	302.4	135704	226.2	47107.8
228.25	142396	302.5	240310	302.5	136938	226.25	46365.7
228.3	141514	302.6	238935	302.6	136315	226.3	46378.8
228.35	142120	302.7	239233	302.7	133636	226.35	46104.6
228.4	144091	302.8	239515	302.8	135722	226.4	46414.3
228.45	142662	302.9	239253	302.9	137901	226.45	46077.4
228.5	142129	303	238360	303	136228	226.5	45508.6
228.55	145699	303.1	238190	303.1	131475	226.55	45678.2
228.6	143651	303.2	238472	303.2	135043	226.6	45720.1
228.65	139812	303.3	237600	303.3	133037	226.65	45625.1
228.7	137546	303.4	236580	303.4	133364	226.7	45223.1
228.75	142472	303.5	240018	303.5	135753	226.75	46329.5
228.8	143866	303.6	239655	303.6	132778	226.8	46983.8
228.85	143113	303.7	238842	303.7	131383	226.85	46280.9
228.9	143486	303.8	238260	303.8	130704	226.9	45979.8
228.95	146157	303.9	239451	303.9	133136	226.95	46250
229	143117	304	239041	304	131975	227	45687.9
229.05	139683	304.1	237693	304.1	132031	227.05	45158.7
229.1	138144	304.2	237450	304.2	133870	227.1	45432.3
229.15	140135	304.3	237609	304.3	138833	227.15	45723.9
229.2	144100	304.4	239770	304.4	139673	227.2	46255.2
229.25	142868	304.5	238805	304.5	137235	227.25	46127.2
229.3	144190	304.6	239405	304.6	139457	227.3	45843.8
229.35	141109	304.7	238773	304.7	137519	227.35	45734.4
229.4	141735	304.8	238298	304.8	134494	227.4	45836.3
229.45	144028	304.9	238471	304.9	133784	227.45	45922
229.5	142718	305	236731	305	133858	227.5	45847.1
229.55	142445	305.1	236762	305.1	136284	227.55	45741.4
229.6	142323	305.2	236998	305.2	135735	227.6	45288.4
229.65	138509	305.3	235971	305.3	133864	227.65	44966.5
229.7	138485	305.4	236502	305.4	132864	227.7	45543.5
229.75	140992	305.5	236241	305.5	134105	227.75	45278.9
229.8	139251	305.6	235548	305.6	133988	227.8	45084.1
229.85	138932	305.7	236043	305.7	136315	227.85	44956.8
229.9	142986	305.8	236929	305.8	134191	227.9	45865.7
229.95	141314	305.9	235750	305.9	130840	227.95	45505.6
230	136869	306	234812	306	130167	228	45569.6
230.05	138319	306.1	234690	306.1	126506	228.05	45062.4
230.1	139974	306.2	235252	306.2	130173	228.1	45438.4
230.15	134926	306.3	233420	306.3	129019	228.15	44809
230.2	134353	306.4	233180	306.4	126907	228.2	44528.6
230.25	133872	306.5	233216	306.5	128481	228.25	44445.5
230.3	135164	306.6	233488	306.6	127809	228.3	44445.9
230.35	133537	306.7	233813	306.7	129210	228.35	44143.8
230.4	135263	306.8	233286	306.8	130228	228.4	44377.6
230.45	135220	306.9	233043	306.9	128080	228.45	44745.5
230.5	136542	307	234238	307	130216	228.5	45055.6
230.55	134020	307.1	233768	307.1	132790	228.55	44594.9
230.6	136332	307.2	235265	307.2	136185	228.6	45099
230.65	133678	307.3	233526	307.3	136216	228.65	45018.5
230.7	133700	307.4	233166	307.4	132512	228.7	44992.6
230.75	133686	307.5	232865	307.5	131253	228.75	44624.9
230.8	131973	307.6	233360	307.6	128667	228.8	44617.9
230.85	131755	307.7	232729	307.7	127605	228.85	44451.8
230.9	134666	307.8	232302	307.8	129444	228.9	44471.5
230.95	134942	307.9	232796	307.9	128543	228.95	44735.4
231	132733	308	233562	308	126994	229	44685.8
231.05	133688	308.1	233487	308.1	127352	229.05	44839.6
231.1	135524	308.2	233243	308.2	126685	229.1	44978
231.15	133373	308.3	234010	308.3	126698	229.15	44590.2
231.2	131430	308.4	233108	308.4	127216	229.2	44139.7
231.25	132051	308.5	233661	308.5	127173	229.25	44149.3
231.3	132145	308.6	232348	308.6	129321	229.3	43848.1
231.35	131166	308.7	232300	308.7	130333	229.35	44243.8
231.4	130419	308.8	232183	308.8	133173	229.4	44006.3
231.45	130704	308.9	232248	308.9	131877	229.45	43919.8
231.5	131756	309	232909	309	128167	229.5	43921
231.55	131747	309.1	233669	309.1	126623	229.55	44108.2
231.6	133482	309.2	233073	309.2	131481	229.6	43753
231.65	132890	309.3	232885	309.3	132401	229.65	44114.6
231.7	129824	309.4	230986	309.4	128981	229.7	43610.3
231.75	128896	309.5	231230	309.5	124920	229.75	43921.1
231.8	129293	309.6	232342	309.6	126574	229.8	44100
231.85	130644	309.7	231809	309.7	129549	229.85	44067.7
231.9	127914	309.8	231567	309.8	131062	229.9	43558.3
231.95	130709	309.9	232174	309.9	129086	229.95	43848.8
232	130526	310	231353	310	126735	230	43904.3
232.05	130754	310.1	231562	310.1	124259	230.05	43807.6
232.1	130355	310.2	231491	310.2	125049	230.1	43631.5
232.15	130262	310.3	230680	310.3	127019	230.15	43817.5
232.2	129664	310.4	231218	310.4	129839	230.2	43631.9
232.25	128789	310.5	230370	310.5	130667	230.25	43822.2
232.3	127714	310.6	230660	310.6	129179	230.3	43586.1
232.35	128047	310.7	232267	310.7	130333	230.35	43781.2
232.4	128906	310.8	232329	310.8	131019	230.4	44050.4
232.45	129824	310.9	231981	310.9	131309	230.45	44022.2
232.5	131438	311	231616	311	129685	230.5	44046.8
232.55	129307	311.1	231186	311.1	127778	230.55	44082
232.6	128041	311.2	230126	311.2	128395	230.6	44040.7
232.65	126310	311.3	228445	311.3	127660	230.65	43571.3
232.7	125538	311.4	229577	311.4	127741	230.7	43629.8
232.75	125601	311.5	229126	311.5	128426	230.75	43586.5
232.8	123833	311.6	228400	311.6	126315	230.8	43015.5
232.85	124913	311.7	229110	311.7	124710	230.85	42768.1
232.9	125565	311.8	228952	311.8	126235	230.9	42940
232.95	124591	311.9	227905	311.9	125265	230.95	42938.6
233	122907	312	226892	312	124975	231	42717.4
233.05	124260	312.1	227591	312.1	127043	231.05	42864.9
233.1	123208	312.2	228458	312.2	130463	231.1	42743.1
233.15	122199	312.3	227186	312.3	128370	231.15	42827.2
233.2	120793	312.4	226685	312.4	129062	231.2	42763
233.25	120723	312.5	226872	312.5	126407	231.25	42343.3
233.3	118699	312.6	226791	312.6	125630	231.3	41874.3
233.35	119235	312.7	227540	312.7	125025	231.35	42272.2
233.4	121031	312.8	228624	312.8	126846	231.4	42817.9
233.45	122847	312.9	227094	312.9	126914	231.45	42994.3
233.5	123948	313	227251	313	123827	231.5	42858.1
233.55	123917	313.1	226745	313.1	125556	231.55	42702.8
233.6	121012	313.2	226184	313.2	126975	231.6	42216.2
233.65	120232	313.3	226147	313.3	128969	231.65	42016.2
233.7	118642	313.4	225420	313.4	126957	231.7	41820.4
233.75	120917	313.5	225940	313.5	125914	231.75	41964.1
233.8	119688	313.6	225266	313.6	126259	231.8	41891.6
233.85	122786	313.7	225669	313.7	127519	231.85	41852
233.9	123424	313.8	225315	313.8	127198	231.9	41930.5
233.95	121661	313.9	225144	313.9	126537	231.95	42123.3
234	120559	314	225779	314	123414	232	41969.9
234.05	117224	314.1	224399	314.1	122562	232.05	41502.4
234.1	120530	314.2	224948	314.2	126012	232.1	42107.2
234.15	122703	314.3	226442	314.3	129241	232.15	42486.6
234.2	121658	314.4	227010	314.4	129679	232.2	42581.4
234.25	119791	314.5	224087	314.5	126839	232.25	42322.7
234.3	116915	314.6	223643	314.6	124833	232.3	41801.9
234.35	117653	314.7	224879	314.7	121191	232.35	41986
234.4	117957	314.8	224056	314.8	123963	232.4	41842.3
234.45	118265	314.9	225127	314.9	128562	232.45	42045.9
234.5	119465	315	225443	315	125043	232.5	42126.2
234.55	120450	315.1	226147	315.1	126691	232.55	42018.4
234.6	118794	315.2	225587	315.2	129926	232.6	41806.1
234.65	117516	315.3	226313	315.3	129784	232.65	42145.5
234.7	117176	315.4	225572	315.4	124914	232.7	42326.7
234.75	117907	315.5	224328	315.5	127006	232.75	42226
234.8	113969	315.6	224392	315.6	125414	232.8	41368.8
234.85	116561	315.7	225428	315.7	125043	232.85	42019
234.9	116833	315.8	224862	315.8	123772	232.9	42206.8
234.95	118210	315.9	226262	315.9	122432	232.95	42305.2
235	118645	316	226594	316	121432	233	42252.5
235.05	117974	316.1	225772	316.1	120216	233.05	41717.5
235.1	115133	316.2	224912	316.2	120568	233.1	41228.7
235.15	112615	316.3	222916	316.3	125586	233.15	40919.3
235.2	113762	316.4	223142	316.4	125216	233.2	40790.8
235.25	116145	316.5	224113	316.5	125383	233.25	41248
235.3	115915	316.6	223992	316.6	123099	233.3	41328.7
235.35	115990	316.7	222934	316.7	120488	233.35	41410.9
235.4	115772	316.8	223901	316.8	122191	233.4	41233.9
235.45	116784	316.9	223390	316.9	125025	233.45	41553.1
235.5	115419	317	223385	317	125247	233.5	41418.2
235.55	112844	317.1	223167	317.1	127654	233.55	41597.2
235.6	113507	317.2	223961	317.2	130593	233.6	41681.7
235.65	114653	317.3	223483	317.3	128716	233.65	41844.2
235.7	115785	317.4	223412	317.4	127377	233.7	41900.2
235.75	116049	317.5	223750	317.5	127975	233.75	41929.5
235.8	118813	317.6	225208	317.6	127383	233.8	41797.4
235.85	114455	317.7	223782	317.7	127259	233.85	41026.3
235.9	111657	317.8	222687	317.8	126611	233.9	40581.7
235.95	111347	317.9	221743	317.9	122691	233.95	40375.8
236	111577	318	222446	318	119833	234	40606.3
236.05	113216	318.1	223300	318.1	123340	234.05	40969.8
236.1	113390	318.2	223545	318.2	121290	234.1	41173.2
236.15	111966	318.3	222855	318.3	123389	234.15	40602.4
236.2	111241	318.4	222451	318.4	120858	234.2	40753.3
236.25	110640	318.5	221702	318.5	121883	234.25	40985.7
236.3	110996	318.6	221460	318.6	123852	234.3	40985.6
236.35	116104	318.7	222605	318.7	125333	234.35	41153.1
236.4	115977	318.8	222902	318.8	124253	234.4	41148.7
236.45	113924	318.9	221914	318.9	122407	234.45	40911.3
236.5	114003	319	221823	319	121395	234.5	40817.3
236.55	114738	319.1	222759	319.1	122951	234.55	41329.6
236.6	114782	319.2	222640	319.2	124796	234.6	41084.2
236.65	116392	319.3	223603	319.3	125877	234.65	41055.7
236.7	115641	319.4	222962	319.4	127877	234.7	41154.6
236.75	111632	319.5	221707	319.5	125735	234.75	40891.2
236.8	109761	319.6	220606	319.6	124204	234.8	40638.4
236.85	112804	319.7	221018	319.7	124512	234.85	40696.1
236.9	113515	319.8	220751	319.8	124796	234.9	40339.5
236.95	113709	319.9	221457	319.9	125617	234.95	40625.9
237	114634	320	223162	320	128265	235	41106
237.05	114611	320.1	223499	320.1	126031	235.05	41408.2
237.1	113991	320.2	223940	320.2	124383	235.1	41365.7
237.15	114905	320.3	222937	320.3	123593	235.15	41256.7
237.2	116913	320.4	223698	320.4	125432	235.2	41561.5
237.25	115691	320.5	224066	320.5	127043	235.25	41398.3
237.3	115425	320.6	223113	320.6	126463	235.3	41372.2
237.35	113825	320.7	221786	320.7	124420	235.35	41082.1
237.4	114818	320.8	221690	320.8	125963	235.4	41315.6
237.45	113787	320.9	221819	320.9	124617	235.45	41210.3
237.5	116353	321	223116	321	124401	235.5	41509.6
237.55	116318	321.1	223224	321.1	124105	235.55	41551.2
237.6	112813	321.2	221510	321.2	123142	235.6	41073.9
237.65	113611	321.3	221248	321.3	122414	235.65	41222.5
237.7	115234	321.4	221963	321.4	124074	235.7	41215.8
237.75	114946	321.5	220805	321.5	125648	235.75	40920.1
237.8	113359	321.6	220941	321.6	122679	235.8	40777.8
237.85	114012	321.7	220676	321.7	121667	235.85	40831.7
237.9	114160	321.8	220449	321.8	122747	235.9	41229
237.95	111364	321.9	219645	321.9	121716	235.95	40917.3
238	109719	322	219829	322	122512	236	40793.2
238.05	112156	322.1	220303	322.1	122272	236.05	41078.8
238.1	110047	322.2	219690	322.2	124599	236.1	40827.8
238.15	108816	322.3	219419	322.3	123556	236.15	40997.6
238.2	108909	322.4	218902	322.4	121660	236.2	40728.6
238.25	109900	322.5	218830	322.5	119346	236.25	40815.8
238.3	111604	322.6	219300	322.6	119444	236.3	41105.6
238.35	110015	322.7	218444	322.7	119198	236.35	41292.2
238.4	109887	322.8	218596	322.8	122204	236.4	40973.8
238.45	108935	322.9	217687	322.9	121883	236.45	40517.6
238.5	106047	323	216526	323	119833	236.5	39827.3
238.55	109146	323.1	217405	323.1	121173	236.55	39995.9
238.6	108924	323.2	216685	323.2	124068	236.6	40235
238.65	108209	323.3	216629	323.3	122846	236.65	40228.9
238.7	108294	323.4	217422	323.4	121309	236.7	40369.7
238.75	108656	323.5	217758	323.5	120333	236.75	40596.1
238.8	106566	323.6	216172	323.6	120549	236.8	39774.5
238.85	107749	323.7	216856	323.7	120395	236.85	40172.1
238.9	108882	323.8	218005	323.8	121259	236.9	40674.8
238.95	106351	323.9	217542	323.9	120105	236.95	40647
239	108206	324	217301	324	120420	237	40975.1
239.05	111642	324.1	218676	324.1	119568	237.05	41184.5
239.1	112174	324.2	217749	324.2	120105	237.1	40822.9
239.15	109729	324.3	216603	324.3	120290	237.15	40193.8
239.2	108248	324.4	216713	324.4	119525	237.2	40173.5
239.25	110888	324.5	217938	324.5	121173	237.25	40751.1
239.3	109163	324.6	215976	324.6	121704	237.3	40177.7
239.35	109786	324.7	214931	324.7	121660	237.35	40421.4
239.4	109861	324.8	215730	324.8	122951	237.4	40217.5
239.45	109691	324.9	216578	324.9	124488	237.45	40603.4
239.5	112299	325	216920	325	123562	237.5	40686
239.55	109899	325.1	215518	325.1	120488	237.55	40562.8
239.6	108287	325.2	214439	325.2	117944	237.6	39957.2
239.65	108263	325.3	213949	325.3	118179	237.65	40020.4
239.7	109802	325.4	213969	325.4	119309	237.7	40442.2
239.75	109181	325.5	214018	325.5	120099	237.75	40371.9
239.8	110641	325.6	215437	325.6	119963	237.8	40461.4
239.85	112859	325.7	216458	325.7	121944	237.85	40494.5
239.9	113727	325.8	216698	325.8	121512	237.9	40449.7
239.95	113159	325.9	217597	325.9	120704	237.95	40741.9
240	112830	326	216635	326	122704	238	40953
240.05	116165	326.1	216815	326.1	122883	238.05	40910.9
240.1	112099	326.2	215661	326.2	118722	238.1	40354.2
240.15	109158	326.3	214675	326.3	120222	238.15	40051.5
240.2	111673	326.4	214825	326.4	120623	238.2	40273.5
240.25	110376	326.5	214591	326.5	119414	238.25	40199.2
240.3	110500	326.6	215482	326.6	120765	238.3	40674.4
240.35	110361	326.7	215623	326.7	121259	238.35	40626.5
240.4	111102	326.8	216572	326.8	118957	238.4	40576.9
240.45	111715	326.9	215603	326.9	118994	238.45	40639.6
240.5	111764	327	214536	327	121031	238.5	40553.5
240.55	113321	327.1	214986	327.1	121062	238.55	40684.3
240.6	110479	327.2	214103	327.2	120148	238.6	39863.5
240.65	110778	327.3	214174	327.3	120136	238.65	40074.5
240.7	110336	327.4	214356	327.4	119000	238.7	40173.3
240.75	111468	327.5	214914	327.5	119272	238.75	40298.4
240.8	112436	327.6	215616	327.6	120525	238.8	40122.6
240.85	113894	327.7	215659	327.7	119920	238.85	40202.6
240.9	114707	327.8	215764	327.8	117864	238.9	40364.8
240.95	114457	327.9	214998	327.9	117889	238.95	40382.2
241	115906	328	215621	328	118426	239	40687.6
241.05	114890	328.1	214727	328.1	119747	239.05	40385.6
241.1	111822	328.2	212830	328.2	119111	239.1	39742.7
241.15	110347	328.3	212548	328.3	114747	239.15	39442.4
241.2	111376	328.4	213319	328.4	117512	239.2	39498.4
241.25	111066	328.5	214000	328.5	117290	239.25	39801.3
241.3	109321	328.6	213283	328.6	117080	239.3	39904.7
241.35	111289	328.7	212367	328.7	115617	239.35	39377.8
241.4	112373	328.8	211955	328.8	116673	239.4	39500.9
241.45	110903	328.9	212477	328.9	116518	239.45	39449.1
241.5	112118	329	212158	329	116259	239.5	39739.2
241.55	112302	329.1	212145	329.1	117920	239.55	40130
241.6	114629	329.2	213188	329.2	117599	239.6	40115.3
241.65	113173	329.3	212432	329.3	113698	239.65	39937.8
241.7	113495	329.4	213063	329.4	117938	239.7	40234.9
241.75	112224	329.5	212770	329.5	115728	239.75	39834.5
241.8	109652	329.6	211023	329.6	113883	239.8	39376.7
[truncated: 51 more rows]

## Sheet: XRD
XRD
Sample A		Sample B		Sample C		LPE
2θ (degree)	X-ray Intensity	2θ (degree)	X-ray Intensity	2θ (degree)	X-ray Intensity	2θ (degree)	X-ray Intensity
5	430	5	689	5	687	10	168
5.0197	385	5.0197	726	5.0197	765	10.02	134
5.0395	381	5.0395	686	5.0395	664	10.04	127
5.0592	404	5.0592	683	5.0592	659	10.06	129
5.0789	400	5.0789	708	5.0789	690	10.08	136
5.0986	387	5.0986	684	5.0986	708	10.1	132
5.1184	400	5.1184	691	5.1184	643	10.12	136
5.1381	385	5.1381	604	5.1381	708	10.14	136
5.1578	420	5.1578	640	5.1578	690	10.16	129
5.1776	362	5.1776	680	5.1776	649	10.18	124
5.1973	387	5.1973	674	5.1973	637	10.2	141
5.217	387	5.217	688	5.217	589	10.22	137
5.2367	411	5.2367	640	5.2367	696	10.24	133
5.2565	343	5.2565	688	5.2565	673	10.26	122
5.2762	366	5.2762	661	5.2762	637	10.28	144
5.2959	378	5.2959	622	5.2959	633	10.3	174
5.3157	373	5.3157	673	5.3157	645	10.32	139
5.3354	372	5.3354	646	5.3354	631	10.34	126
5.3551	364	5.3551	647	5.3551	674	10.36	156
5.3749	340	5.3749	652	5.3749	675	10.38	141
5.3946	371	5.3946	680	5.3946	680	10.4	173
5.4143	385	5.4143	581	5.4143	643	10.42	150
5.434	376	5.434	639	5.434	656	10.44	148
5.4538	360	5.4538	697	5.4538	665	10.46	122
5.4735	396	5.4735	648	5.4735	632	10.48	150
5.4932	339	5.4932	699	5.4932	727	10.5	151
5.513	358	5.513	734	5.513	669	10.52	130
5.5327	367	5.5327	686	5.5327	638	10.54	138
5.5524	390	5.5524	609	5.5524	691	10.56	142
5.5721	397	5.5721	598	5.5721	664	10.58	146
5.5919	417	5.5919	628	5.5919	631	10.6	137
5.6116	329	5.6116	622	5.6116	644	10.62	146
5.6313	301	5.6313	617	5.6313	621	10.64	137
5.6511	369	5.6511	610	5.6511	626	10.66	146
5.6708	331	5.6708	665	5.6708	642	10.68	145
5.6905	352	5.6905	634	5.6905	618	10.7	143
5.7102	302	5.7102	604	5.7102	650	10.72	133
5.73	330	5.73	623	5.73	590	10.74	147
5.7497	309	5.7497	656	5.7497	612	10.76	136
5.7694	332	5.7694	605	5.7694	603	10.78	152
5.7892	297	5.7892	564	5.7892	633	10.8	145
5.8089	358	5.8089	650	5.8089	613	10.82	151
5.8286	366	5.8286	604	5.8286	654	10.84	152
5.8483	368	5.8483	580	5.8483	612	10.86	143
5.8681	333	5.8681	590	5.8681	590	10.88	165
5.8878	351	5.8878	572	5.8878	627	10.9	171
5.9075	350	5.9075	624	5.9075	618	10.92	160
5.9273	350	5.9273	615	5.9273	604	10.94	161
5.947	325	5.947	579	5.947	592	10.96	161
5.9667	327	5.9667	595	5.9667	587	10.98	168
5.9864	308	5.9864	584	5.9864	593	11	187
6.0062	313	6.0062	586	6.0062	595	11.02	182
6.0259	287	6.0259	599	6.0259	587	11.04	165
6.0456	344	6.0456	555	6.0456	623	11.06	185
6.0654	337	6.0654	564	6.0654	567	11.08	186
6.0851	304	6.0851	565	6.0851	601	11.1	212
6.1048	298	6.1048	578	6.1048	592	11.12	225
6.1246	300	6.1246	597	6.1246	568	11.14	207
6.1443	308	6.1443	603	6.1443	605	11.16	191
6.164	315	6.164	573	6.164	556	11.18	184
6.1837	333	6.1837	577	6.1837	605	11.2	207
6.2035	319	6.2035	551	6.2035	583	11.22	176
6.2232	323	6.2232	600	6.2232	543	11.24	199
6.2429	296	6.2429	560	6.2429	604	11.26	200
6.2627	342	6.2627	582	6.2627	613	11.28	199
6.2824	308	6.2824	555	6.2824	557	11.3	164
6.3021	328	6.3021	575	6.3021	592	11.32	192
6.3218	301	6.3218	543	6.3218	608	11.34	166
6.3416	344	6.3416	526	6.3416	601	11.36	188
6.3613	334	6.3613	530	6.3613	558	11.38	192
6.381	340	6.381	570	6.381	604	11.4	174
6.4008	327	6.4008	531	6.4008	580	11.42	167
6.4205	323	6.4205	526	6.4205	550	11.44	176
6.4402	285	6.4402	554	6.4402	592	11.46	177
6.4599	302	6.4599	573	6.4599	622	11.48	178
6.4797	288	6.4797	559	6.4797	542	11.5	148
6.4994	286	6.4994	560	6.4994	584	11.52	140
6.5191	319	6.5191	533	6.5191	548	11.54	169
6.5389	309	6.5389	520	6.5389	538	11.56	166
6.5586	290	6.5586	568	6.5586	537	11.58	171
6.5783	313	6.5783	506	6.5783	565	11.6	168
6.598	283	6.598	539	6.598	529	11.62	155
6.6178	285	6.6178	537	6.6178	548	11.64	153
6.6375	300	6.6375	531	6.6375	538	11.66	151
6.6572	260	6.6572	510	6.6572	527	11.68	136
6.677	281	6.677	527	6.677	522	11.7	155
6.6967	291	6.6967	502	6.6967	560	11.72	154
6.7164	300	6.7164	530	6.7164	562	11.74	150
6.7361	324	6.7361	501	6.7361	532	11.76	138
6.7559	277	6.7559	491	6.7559	515	11.78	146
6.7756	285	6.7756	482	6.7756	566	11.8	152
6.7953	309	6.7953	491	6.7953	586	11.82	172
6.8151	290	6.8151	486	6.8151	501	11.84	171
6.8348	298	6.8348	503	6.8348	565	11.86	141
6.8545	300	6.8545	500	6.8545	516	11.88	153
6.8743	307	6.8743	490	6.8743	546	11.9	163
6.894	309	6.894	476	6.894	572	11.92	122
6.9137	264	6.9137	495	6.9137	490	11.94	138
6.9334	283	6.9334	482	6.9334	538	11.96	123
6.9532	311	6.9532	448	6.9532	493	11.98	138
6.9729	309	6.9729	456	6.9729	559	12	150
6.9926	296	6.9926	465	6.9926	480	12.02	130
7.0124	295	7.0124	476	7.0124	602	12.04	116
7.0321	278	7.0321	456	7.0321	487	12.06	145
7.0518	266	7.0518	513	7.0518	527	12.08	123
7.0715	268	7.0715	489	7.0715	521	12.1	142
7.0913	288	7.0913	470	7.0913	523	12.12	134
7.111	277	7.111	458	7.111	519	12.14	111
7.1307	245	7.1307	476	7.1307	483	12.16	125
7.1505	292	7.1505	493	7.1505	497	12.18	120
7.1702	319	7.1702	456	7.1702	498	12.2	114
7.1899	298	7.1899	456	7.1899	491	12.22	122
7.2096	277	7.2096	461	7.2096	478	12.24	113
7.2294	251	7.2294	445	7.2294	536	12.26	111
7.2491	265	7.2491	430	7.2491	533	12.28	107
7.2688	249	7.2688	432	7.2688	455	12.3	108
7.2886	290	7.2886	429	7.2886	479	12.32	88
7.3083	274	7.3083	416	7.3083	498	12.34	97
7.328	281	7.328	424	7.328	550	12.36	109
7.3477	246	7.3477	423	7.3477	511	12.38	96
7.3675	264	7.3675	413	7.3675	568	12.4	104
7.3872	268	7.3872	430	7.3872	466	12.42	90
7.4069	270	7.4069	464	7.4069	515	12.44	101
7.4267	254	7.4267	413	7.4267	489	12.46	106
7.4464	252	7.4464	435	7.4464	520	12.48	109
7.4661	255	7.4661	410	7.4661	494	12.5	128
7.4859	253	7.4859	398	7.4859	508	12.52	109
7.5056	265	7.5056	408	7.5056	543	12.54	98
7.5253	265	7.5253	436	7.5253	504	12.56	89
7.545	276	7.545	441	7.545	464	12.58	91
7.5648	250	7.5648	391	7.5648	505	12.6	89
7.5845	234	7.5845	405	7.5845	477	12.62	93
7.6042	229	7.6042	465	7.6042	479	12.64	96
7.624	253	7.624	404	7.624	532	12.66	84
7.6437	259	7.6437	396	7.6437	498	12.68	117
7.6634	256	7.6634	438	7.6634	512	12.7	82
7.6831	265	7.6831	408	7.6831	495	12.72	80
7.7029	247	7.7029	366	7.7029	500	12.74	86
7.7226	261	7.7226	357	7.7226	496	12.76	86
7.7423	244	7.7423	416	7.7423	487	12.78	86
7.7621	219	7.7621	419	7.7621	483	12.8	89
7.7818	247	7.7818	393	7.7818	467	12.82	88
7.8015	255	7.8015	415	7.8015	504	12.84	93
7.8212	266	7.8212	381	7.8212	462	12.86	88
7.841	246	7.841	415	7.841	492	12.88	78
7.8607	237	7.8607	370	7.8607	569	12.9	91
7.8804	250	7.8804	384	7.8804	519	12.92	101
7.9002	240	7.9002	394	7.9002	494	12.94	93
7.9199	261	7.9199	366	7.9199	492	12.96	92
7.9396	254	7.9396	387	7.9396	480	12.98	87
7.9593	221	7.9593	383	7.9593	498	13	91
7.9791	240	7.9791	348	7.9791	530	13.02	82
7.9988	217	7.9988	365	7.9988	511	13.04	92
8.0185	280	8.0185	383	8.0185	514	13.06	87
8.0383	236	8.0383	412	8.0383	526	13.08	88
8.058	246	8.058	367	8.058	506	13.1	74
8.0777	246	8.0777	314	8.0777	521	13.12	92
8.0974	224	8.0974	364	8.0974	485	13.14	75
8.1172	260	8.1172	359	8.1172	527	13.16	77
8.1369	209	8.1369	355	8.1369	542	13.18	97
8.1566	238	8.1566	340	8.1566	479	13.2	73
8.1764	227	8.1764	378	8.1764	518	13.22	87
8.1961	214	8.1961	374	8.1961	522	13.24	81
8.2158	194	8.2158	341	8.2158	469	13.26	75
8.2356	227	8.2356	367	8.2356	530	13.28	88
8.2553	213	8.2553	332	8.2553	452	13.3	95
8.275	240	8.275	350	8.275	502	13.32	75
8.2947	224	8.2947	351	8.2947	498	13.34	75
8.3145	238	8.3145	323	8.3145	505	13.36	67
8.3342	203	8.3342	336	8.3342	482	13.38	66
8.3539	241	8.3539	339	8.3539	473	13.4	67
8.3737	195	8.3737	325	8.3737	455	13.42	63
8.3934	226	8.3934	319	8.3934	455	13.44	85
8.4131	224	8.4131	317	8.4131	499	13.46	80
8.4328	202	8.4328	348	8.4328	455	13.48	85
8.4526	220	8.4526	324	8.4526	443	13.5	58
8.4723	197	8.4723	294	8.4723	437	13.52	63
8.492	210	8.492	300	8.492	476	13.54	74
8.5118	227	8.5118	354	8.5118	451	13.56	63
8.5315	225	8.5315	309	8.5315	534	13.58	75
8.5512	210	8.5512	330	8.5512	448	13.6	75
8.5709	208	8.5709	320	8.5709	438	13.62	69
8.5907	196	8.5907	321	8.5907	472	13.64	83
8.6104	240	8.6104	315	8.6104	443	13.66	77
8.6301	204	8.6301	327	8.6301	491	13.68	78
8.6499	216	8.6499	312	8.6499	461	13.7	83
8.6696	219	8.6696	321	8.6696	455	13.72	79
8.6893	196	8.6893	354	8.6893	427	13.74	61
8.709	213	8.709	316	8.709	480	13.76	76
8.7288	208	8.7288	319	8.7288	459	13.78	79
8.7485	217	8.7485	314	8.7485	489	13.8	80
8.7682	208	8.7682	336	8.7682	449	13.82	75
8.788	213	8.788	309	8.788	491	13.84	82
8.8077	212	8.8077	291	8.8077	438	13.86	68
8.8274	233	8.8274	322	8.8274	469	13.88	79
8.8471	213	8.8471	334	8.8471	473	13.9	66
8.8669	195	8.8669	300	8.8669	487	13.92	62
8.8866	200	8.8866	307	8.8866	484	13.94	74
8.9063	204	8.9063	319	8.9063	474	13.96	65
8.9261	207	8.9261	307	8.9261	488	13.98	80
8.9458	184	8.9458	255	8.9458	442	14	62
8.9655	184	8.9655	311	8.9655	455	14.02	67
8.9853	222	8.9853	283	8.9853	480	14.04	68
9.005	194	9.005	256	9.005	471	14.06	71
9.0247	194	9.0247	276	9.0247	466	14.08	59
9.0444	186	9.0444	299	9.0444	463	14.1	69
9.0642	187	9.0642	302	9.0642	455	14.12	75
9.0839	211	9.0839	296	9.0839	440	14.14	77
9.1036	200	9.1036	279	9.1036	460	14.16	82
9.1234	182	9.1234	288	9.1234	437	14.18	75
9.1431	200	9.1431	310	9.1431	493	14.2	67
9.1628	199	9.1628	289	9.1628	457	14.22	68
9.1825	219	9.1825	271	9.1825	467	14.24	64
9.2023	205	9.2023	267	9.2023	458	14.26	68
9.222	214	9.222	286	9.222	447	14.28	65
9.2417	181	9.2417	299	9.2417	467	14.3	60
9.2615	193	9.2615	280	9.2615	470	14.32	74
9.2812	196	9.2812	307	9.2812	476	14.34	78
9.3009	201	9.3009	267	9.3009	439	14.36	65
9.3206	208	9.3206	298	9.3206	475	14.38	75
9.3404	199	9.3404	310	9.3404	484	14.4	64
9.3601	202	9.3601	292	9.3601	473	14.42	54
9.3798	197	9.3798	282	9.3798	476	14.44	61
9.3996	206	9.3996	283	9.3996	492	14.46	66
9.4193	203	9.4193	253	9.4193	508	14.48	77
9.439	184	9.439	286	9.439	524	14.5	46
9.4587	197	9.4587	312	9.4587	505	14.52	46
9.4785	193	9.4785	313	9.4785	513	14.54	52
9.4982	196	9.4982	292	9.4982	501	14.56	68
9.5179	174	9.5179	282	9.5179	530	14.58	74
9.5377	180	9.5377	290	9.5377	536	14.6	67
9.5574	212	9.5574	306	9.5574	583	14.62	89
9.5771	207	9.5771	290	9.5771	533	14.64	74
9.5969	182	9.5969	268	9.5969	571	14.66	58
9.6166	199	9.6166	307	9.6166	594	14.68	53
9.6363	199	9.6363	273	9.6363	544	14.7	75
9.656	164	9.656	301	9.656	608	14.72	78
9.6758	197	9.6758	304	9.6758	595	14.74	71
9.6955	188	9.6955	304	9.6955	593	14.76	61
9.7152	204	9.7152	322	9.7152	581	14.78	63
9.735	193	9.735	283	9.735	723	14.8	67
9.7547	213	9.7547	290	9.7547	653	14.82	71
9.7744	187	9.7744	276	9.7744	652	14.84	53
9.7941	226	9.7941	290	9.7941	638	14.86	79
9.8139	216	9.8139	283	9.8139	688	14.88	60
9.8336	210	9.8336	301	9.8336	683	14.9	73
9.8533	226	9.8533	311	9.8533	703	14.92	67
9.8731	187	9.8731	282	9.8731	717	14.94	79
9.8928	194	9.8928	292	9.8928	762	14.96	68
9.9125	195	9.9125	272	9.9125	767	14.98	78
9.9322	211	9.9322	308	9.9322	788	15	57
9.952	184	9.952	281	9.952	784	15.02	67
9.9717	202	9.9717	332	9.9717	863	15.04	71
9.9914	208	9.9914	327	9.9914	830	15.06	59
10.0112	196	10.0112	315	10.0112	867	15.08	70
10.0309	210	10.0309	335	10.0309	815	15.1	77
10.0506	186	10.0506	337	10.0506	886	15.12	81
10.0703	227	10.0703	306	10.0703	880	15.14	72
10.0901	206	10.0901	335	10.0901	934	15.16	67
10.1098	234	10.1098	320	10.1098	958	15.18	65
10.1295	273	10.1295	307	10.1295	945	15.2	54
10.1493	247	10.1493	310	10.1493	974	15.22	65
10.169	230	10.169	303	10.169	953	15.24	59
10.1887	266	10.1887	284	10.1887	984	15.26	59
10.2084	251	10.2084	327	10.2084	994	15.28	65
10.2282	198	10.2282	288	10.2282	1025	15.3	63
10.2479	203	10.2479	261	10.2479	1017	15.32	82
10.2676	205	10.2676	323	10.2676	1189	15.34	67
10.2874	202	10.2874	290	10.2874	1227	15.36	64
10.3071	186	10.3071	302	10.3071	1263	15.38	79
10.3268	225	10.3268	316	10.3268	1293	15.4	68
10.3466	215	10.3466	293	10.3466	1403	15.42	61
10.3663	212	10.3663	280	10.3663	1363	15.44	58
10.386	213	10.386	295	10.386	1470	15.46	64
10.4057	190	10.4057	312	10.4057	1532	15.48	68
10.4255	229	10.4255	313	10.4255	1620	15.5	57
10.4452	236	10.4452	305	10.4452	1709	15.52	53
10.4649	240	10.4649	307	10.4649	1637	15.54	65
10.4847	257	10.4847	312	10.4847	1671	15.56	73
10.5044	256	10.5044	340	10.5044	1716	15.58	65
10.5241	239	10.5241	352	10.5241	1691	15.6	41
10.5438	291	10.5438	347	10.5438	1755	15.62	75
10.5636	284	10.5636	328	10.5636	1837	15.64	52
10.5833	286	10.5833	346	10.5833	1837	15.66	65
10.603	310	10.603	307	10.603	1852	15.68	76
10.6228	252	10.6228	309	10.6228	1863	15.7	76
10.6425	265	10.6425	332	10.6425	1921	15.72	71
10.6622	243	10.6622	349	10.6622	2060	15.74	65
10.6819	237	10.6819	351	10.6819	2084	15.76	60
10.7017	228	10.7017	376	10.7017	2182	15.78	69
10.7214	245	10.7214	352	10.7214	2231	15.8	78
10.7411	217	10.7411	358	10.7411	2389	15.82	63
10.7609	256	10.7609	367	10.7609	2472	15.84	69
10.7806	241	10.7806	382	10.7806	2602	15.86	84
10.8003	254	10.8003	364	10.8003	2748	15.88	71
10.82	284	10.82	374	10.82	2975	15.9	86
10.8398	263	10.8398	419	10.8398	3061	15.92	63
10.8595	225	10.8595	397	10.8595	3161	15.94	72
10.8792	230	10.8792	426	10.8792	3540	15.96	78
10.899	240	10.899	467	10.899	3690	15.98	70
10.9187	277	10.9187	513	10.9187	3990	16	71
10.9384	261	10.9384	545	10.9384	4253	16.02	71
10.9581	245	10.9581	745	10.9581	4754	16.04	70
10.9779	289	10.9779	1300	10.9779	5011	16.06	81
10.9976	297	10.9976	1605	10.9976	5356	16.08	99
11.0173	354	11.0173	1786	11.0173	5771	16.1	94
11.0371	410	11.0371	2029	11.0371	6166	16.12	96
11.0568	480	11.0568	2856	11.0568	6638	16.14	93
11.0765	516	11.0765	3059	11.0765	7096	16.16	83
11.0963	702	11.0963	3194	11.0963	7642	16.18	107
11.116	842	11.116	3023	11.116	8236	16.2	80
11.1357	982	11.1357	3172	11.1357	8721	16.22	87
11.1554	1324	11.1554	3849	11.1554	9164	16.24	91
11.1752	1635	11.1752	4682	11.1752	9446	16.26	84
11.1949	2501	11.1949	5687	11.1949	9512	16.28	97
11.2146	2892	11.2146	6411	11.2146	9363	16.3	75
11.2344	2876	11.2344	5120	11.2344	9051	16.32	82
11.2541	2589	11.2541	3348	11.2541	8624	16.34	77
11.2738	3222	11.2738	2052	11.2738	8306	16.36	81
11.2935	4786	11.2935	1131	11.2935	7776	16.38	72
11.3133	3704	11.3133	679	11.3133	7237	16.4	80
11.333	1989	11.333	442	11.333	6672	16.42	70
11.3527	682	11.3527	420	11.3527	6330	16.44	78
11.3725	407	11.3725	431	11.3725	5713	16.46	68
11.3922	315	11.3922	455	11.3922	5502	16.48	80
11.4119	370	11.4119	371	11.4119	5098	16.5	73
11.4316	343	11.4316	373	11.4316	4923	16.52	71
11.4514	332	11.4514	343	11.4514	4761	16.54	82
11.4711	297	11.4711	345	11.4711	4632	16.56	75
11.4908	294	11.4908	331	11.4908	4484	16.58	72
11.5106	322	11.5106	361	11.5106	4401	16.6	78
11.5303	297	11.5303	344	11.5303	4178	16.62	75
11.55	260	11.55	337	11.55	4307	16.64	71
11.5697	269	11.5697	365	11.5697	4092	16.66	69
11.5895	253	11.5895	346	11.5895	4105	16.68	68
11.6092	245	11.6092	362	11.6092	4000	16.7	69
11.6289	253	11.6289	360	11.6289	4146	16.72	83
11.6487	259	11.6487	389	11.6487	4132	16.74	84
11.6684	283	11.6684	396	11.6684	4049	16.76	68
11.6881	253	11.6881	382	11.6881	4097	16.78	78
11.7079	250	11.7079	427	11.7079	4125	16.8	80
11.7276	238	11.7276	425	11.7276	4086	16.82	72
11.7473	270	11.7473	486	11.7473	4141	16.84	80
11.767	323	11.767	534	11.767	4167	16.86	67
11.7868	281	11.7868	658	11.7868	4156	16.88	85
11.8065	294	11.8065	768	11.8065	4081	16.9	77
11.8262	319	11.8262	868	11.8262	4049	16.92	81
11.846	320	11.846	1137	11.846	3969	16.94	71
11.8657	400	11.8657	1912	11.8657	3837	16.96	78
11.8854	501	11.8854	2582	11.8854	3987	16.98	81
11.9051	502	11.9051	2830	11.9051	3766	17	78
11.9249	652	11.9249	2789	11.9249	3712	17.02	75
11.9446	777	11.9446	3027	11.9446	3684	17.04	67
11.9643	1032	11.9643	3215	11.9643	3373	17.06	76
11.9841	1363	11.9841	3802	11.9841	3229	17.08	67
12.0038	1927	12.0038	4078	12.0038	3047	17.1	69
12.0235	2154	12.0235	3567	12.0235	2855	17.12	83
12.0432	2382	12.0432	2591	12.0432	2669	17.14	75
12.063	3291	12.063	1471	12.063	2343	17.16	98
12.0827	3816	12.0827	866	12.0827	2333	17.18	98
12.1024	2762	12.1024	547	12.1024	2253	17.2	87
12.1222	1493	12.1222	448	12.1222	2069	17.22	100
12.1419	621	12.1419	394	12.1419	1948	17.24	95
12.1616	370	12.1616	398	12.1616	1822	17.26	101
12.1813	332	12.1813	337	12.1813	1761	17.28	101
12.2011	285	12.2011	366	12.2011	1699	17.3	131
12.2208	294	12.2208	366	12.2208	1626	17.32	104
12.2405	285	12.2405	333	12.2405	1506	17.34	117
12.2603	279	12.2603	324	12.2603	1433	17.36	132
12.28	287	12.28	315	12.28	1490	17.38	139
12.2997	266	12.2997	316	12.2997	1399	17.4	167
12.3194	253	12.3194	292	12.3194	1332	17.42	199
12.3392	249	12.3392	324	12.3392	1300	17.44	212
12.3589	260	12.3589	298	12.3589	1301	17.46	222
12.3786	231	12.3786	324	12.3786	1265	17.48	258
12.3984	252	12.3984	312	12.3984	1207	17.5	299
12.4181	256	12.4181	341	12.4181	1152	17.52	310
12.4378	241	12.4378	301	12.4378	1103	17.54	366
12.4576	237	12.4576	311	12.4576	1153	17.56	339
12.4773	221	12.4773	305	12.4773	1160	17.58	358
12.497	249	12.497	305	12.497	1149	17.6	367
12.5167	239	12.5167	315	12.5167	1068	17.62	358
12.5365	231	12.5365	312	12.5365	1031	17.64	330
12.5562	223	12.5562	313	12.5562	1049	17.66	276
12.5759	240	12.5759	316	12.5759	1009	17.68	288
12.5957	232	12.5957	305	12.5957	953	17.7	250
12.6154	233	12.6154	306	12.6154	884	17.72	227
12.6351	241	12.6351	300	12.6351	1013	17.74	223
12.6548	222	12.6548	299	12.6548	937	17.76	222
12.6746	255	12.6746	322	12.6746	927	17.78	199
12.6943	218	12.6943	272	12.6943	842	17.8	202
12.714	230	12.714	282	12.714	914	17.82	180
12.7338	258	12.7338	280	12.7338	875	17.84	157
12.7535	222	12.7535	345	12.7535	886	17.86	169
12.7732	241	12.7732	302	12.7732	898	17.88	149
12.7929	254	12.7929	279	12.7929	836	17.9	116
12.8127	269	12.8127	298	12.8127	824	17.92	125
12.8324	206	12.8324	321	12.8324	825	17.94	114
12.8521	220	12.8521	310	12.8521	809	17.96	125
12.8719	230	12.8719	306	12.8719	817	17.98	118
12.8916	242	12.8916	325	12.8916	821	18	99
12.9113	247	12.9113	296	12.9113	845	18.02	120
12.931	209	12.931	294	12.931	793	18.04	99
12.9508	270	12.9508	292	12.9508	783	18.06	101
12.9705	233	12.9705	313	12.9705	830	18.08	107
12.9902	237	12.9902	301	12.9902	841	18.1	115
13.01	219	13.01	287	13.01	862	18.12	100
13.0297	245	13.0297	275	13.0297	776	18.14	94
13.0494	244	13.0494	297	13.0494	814	18.16	89
13.0691	253	13.0691	295	13.0691	743	18.18	96
13.0889	248	13.0889	312	13.0889	826	18.2	72
13.1086	239	13.1086	304	13.1086	750	18.22	102
13.1283	253	13.1283	307	13.1283	796	18.24	82
13.1481	207	13.1481	323	13.1481	744	18.26	81
13.1678	253	13.1678	285	13.1678	786	18.28	85
13.1875	250	13.1875	286	13.1875	786	18.3	92
13.2073	244	13.2073	284	13.2073	809	18.32	88
13.227	250	13.227	304	13.227	813	18.34	79
13.2467	259	13.2467	296	13.2467	721	18.36	91
13.2664	229	13.2664	295	13.2664	720	18.38	99
13.2862	252	13.2862	293	13.2862	738	18.4	100
13.3059	261	13.3059	293	13.3059	713	18.42	89
13.3256	262	13.3256	312	13.3256	680	18.44	101
13.3454	247	13.3454	288	13.3454	732	18.46	117
13.3651	255	13.3651	295	13.3651	723	18.48	90
13.3848	242	13.3848	290	13.3848	724	18.5	101
13.4045	250	13.4045	318	13.4045	738	18.52	82
13.4243	218	13.4243	300	13.4243	744	18.54	87
13.444	227	13.444	319	13.444	699	18.56	104
13.4637	258	13.4637	299	13.4637	678	18.58	123
13.4835	247	13.4835	298	13.4835	761	18.6	94
13.5032	236	13.5032	267	13.5032	736	18.62	108
13.5229	243	13.5229	277	13.5229	716	18.64	136
13.5426	238	13.5426	338	13.5426	691	18.66	108
13.5624	243	13.5624	318	13.5624	715	18.68	107
13.5821	285	13.5821	302	13.5821	771	18.7	119
13.6018	264	13.6018	292	13.6018	670	18.72	117
13.6216	254	13.6216	313	13.6216	732	18.74	110
13.6413	254	13.6413	322	13.6413	760	18.76	139
13.661	223	13.661	334	13.661	729	18.78	142
13.6807	279	13.6807	332	13.6807	776	18.8	148
13.7005	249	13.7005	289	13.7005	728	18.82	147
13.7202	238	13.7202	312	13.7202	745	18.84	159
13.7399	244	13.7399	299	13.7399	693	18.86	175
13.7597	238	13.7597	298	13.7597	760	18.88	188
13.7794	242	13.7794	309	13.7794	780	18.9	182
13.7991	242	13.7991	325	13.7991	770	18.92	218
13.8189	236	13.8189	309	13.8189	758	18.94	239
13.8386	234	13.8386	299	13.8386	691	18.96	249
13.8583	262	13.8583	319	13.8583	734	18.98	250
13.878	271	13.878	290	13.878	762	19	271
13.8978	266	13.8978	319	13.8978	743	19.02	295
13.9175	260	13.9175	323	13.9175	785	19.04	288
13.9372	274	13.9372	311	13.9372	764	19.06	310
13.957	264	13.957	327	13.957	738	19.08	281
13.9767	274	13.9767	293	13.9767	693	19.1	258
13.9964	265	13.9964	293	13.9964	728	19.12	259
14.0161	258	14.0161	321	14.0161	714	19.14	241
14.0359	233	14.0359	352	14.0359	707	19.16	192
14.0556	261	14.0556	286	14.0556	688	19.18	150
14.0753	304	14.0753	313	14.0753	733	19.2	149
14.0951	230	14.0951	288	14.0951	692	19.22	168
14.1148	260	14.1148	347	14.1148	711	19.24	139
14.1345	245	14.1345	296	14.1345	732	19.26	124
14.1542	269	14.1542	320	14.1542	681	19.28	118
14.174	262	14.174	298	14.174	741	19.3	108
14.1937	251	14.1937	307	14.1937	734	19.32	121
14.2134	279	14.2134	309	14.2134	676	19.34	142
14.2332	278	14.2332	339	14.2332	734	19.36	118
14.2529	287	14.2529	313	14.2529	731	19.38	93
14.2726	264	14.2726	327	14.2726	713	19.4	101
14.2923	275	14.2923	315	14.2923	718	19.42	104
14.3121	278	14.3121	297	14.3121	700	19.44	99
14.3318	265	14.3318	277	14.3318	763	19.46	127
14.3515	291	14.3515	346	14.3515	695	19.48	117
14.3713	275	14.3713	324	14.3713	757	19.5	103
14.391	262	14.391	325	14.391	719	19.52	82
14.4107	275	14.4107	294	14.4107	749	19.54	102
14.4304	291	14.4304	321	14.4304	732	19.56	101
14.4502	244	14.4502	322	14.4502	768	19.58	117
14.4699	251	14.4699	299	14.4699	766	19.6	100
14.4896	272	14.4896	304	14.4896	782	19.62	135
14.5094	259	14.5094	318	14.5094	742	19.64	116
14.5291	248	14.5291	343	14.5291	701	19.66	126
14.5488	280	14.5488	330	14.5488	710	19.68	114
14.5686	310	14.5686	328	14.5686	717	19.7	112
14.5883	278	14.5883	334	14.5883	715	19.72	127
14.608	277	14.608	322	14.608	702	19.74	107
14.6277	271	14.6277	313	14.6277	727	19.76	154
14.6475	275	14.6475	333	14.6475	760	19.78	129
14.6672	281	14.6672	340	14.6672	766	19.8	143
14.6869	287	14.6869	373	14.6869	771	19.82	133
14.7067	260	14.7067	326	14.7067	724	19.84	135
14.7264	295	14.7264	346	14.7264	798	19.86	137
14.7461	260	14.7461	307	14.7461	740	19.88	129
14.7658	280	14.7658	366	14.7658	719	19.9	130
14.7856	259	14.7856	349	14.7856	744	19.92	116
14.8053	263	14.8053	334	14.8053	776	19.94	144
14.825	296	14.825	361	14.825	792	19.96	139
14.8448	269	14.8448	293	14.8448	746	19.98	154
14.8645	255	14.8645	353	14.8645	779	20	142
14.8842	288	14.8842	334	14.8842	801	20.02	122
14.9039	272	14.9039	367	14.9039	800	20.04	124
14.9237	250	14.9237	306	14.9237	749	20.06	152
14.9434	321	14.9434	340	14.9434	757	20.08	152
14.9631	311	14.9631	325	14.9631	803	20.1	166
14.9829	263	14.9829	337	14.9829	733	20.12	153
15.0026	303	15.0026	290	15.0026	865	20.14	151
15.0223	274	15.0223	312	15.0223	767	20.16	141
15.042	299	15.042	339	15.042	824	20.18	128
15.0618	315	15.0618	351	15.0618	840	20.2	134
15.0815	276	15.0815	327	15.0815	795	20.22	132
15.1012	290	15.1012	348	15.1012	804	20.24	120
15.121	285	15.121	353	15.121	810	20.26	111
15.1407	285	15.1407	318	15.1407	840	20.28	127
15.1604	270	15.1604	338	15.1604	828	20.3	95
15.1801	323	15.1801	343	15.1801	888	20.32	109
15.1999	280	15.1999	327	15.1999	888	20.34	101
15.2196	285	15.2196	329	15.2196	877	20.36	100
15.2393	308	15.2393	349	15.2393	868	20.38	119
15.2591	280	15.2591	352	15.2591	890	20.4	108
15.2788	283	15.2788	341	15.2788	926	20.42	101
15.2985	340	15.2985	356	15.2985	957	20.44	84
15.3183	302	15.3183	346	15.3183	946	20.46	92
15.338	271	15.338	342	15.338	944	20.48	104
15.3577	272	15.3577	332	15.3577	946	20.5	89
15.3774	310	15.3774	360	15.3774	972	20.52	102
15.3972	289	15.3972	339	15.3972	911	20.54	106
15.4169	271	15.4169	317	15.4169	958	20.56	93
15.4366	279	15.4366	338	15.4366	982	20.58	100
15.4564	314	15.4564	325	15.4564	1017	20.6	96
15.4761	334	15.4761	350	15.4761	1003	20.62	106
15.4958	302	15.4958	343	15.4958	1043	20.64	98
15.5155	309	15.5155	367	15.5155	1018	20.66	86
15.5353	303	15.5353	348	15.5353	1077	20.68	135
15.555	307	15.555	357	15.555	1103	20.7	103
15.5747	344	15.5747	398	15.5747	1083	20.72	114
15.5945	317	15.5945	376	15.5945	1124	20.74	134
15.6142	309	15.6142	392	15.6142	1166	20.76	105
15.6339	344	15.6339	356	15.6339	1113	20.78	128
15.6536	319	15.6536	385	15.6536	1161	20.8	117
15.6734	323	15.6734	345	15.6734	1298	20.82	123
15.6931	331	15.6931	389	15.6931	1237	20.84	127
15.7128	336	15.7128	405	15.7128	1294	20.86	120
15.7326	299	15.7326	403	15.7326	1298	20.88	98
15.7523	312	15.7523	382	15.7523	1381	20.9	116
15.772	315	15.772	355	15.772	1352	20.92	108
15.7917	340	15.7917	383	15.7917	1490	20.94	136
15.8115	318	15.8115	410	15.8115	1569	20.96	98
15.8312	338	15.8312	445	15.8312	1539	20.98	89
15.8509	315	15.8509	432	15.8509	1662	21	115
15.8707	331	15.8707	438	15.8707	1744	21.02	105
15.8904	365	15.8904	483	15.8904	1726	21.04	86
15.9101	347	15.9101	474	15.9101	1760	21.06	75
15.9299	369	15.9299	479	15.9299	1852	21.08	84
15.9496	364	15.9496	444	15.9496	1921	21.1	75
15.9693	398	15.9693	481	15.9693	2079	21.12	76
15.989	378	15.989	486	15.989	2146	21.14	72
16.0088	361	16.0088	507	16.0088	2231	21.16	81
16.0285	401	16.0285	534	16.0285	2311	21.18	79
16.0482	407	16.0482	571	16.0482	2401	21.2	82
16.068	383	16.068	641	16.068	2442	21.22	71
16.0877	389	16.0877	695	16.0877	2529	21.24	76
16.1074	446	16.1074	843	16.1074	2698	21.26	67
16.1271	415	16.1271	961	16.1271	2814	21.28	72
16.1469	495	16.1469	1165	16.1469	2821	21.3	59
16.1666	619	16.1666	1534	16.1666	2822	21.32	72
16.1863	727	16.1863	2160	16.1863	2917	21.34	66
16.2061	943	16.2061	3056	16.2061	3025	21.36	64
16.2258	1124	16.2258	4618	16.2258	3562	21.38	61
16.2455	1462	16.2455	4717	16.2455	3704	21.4	78
16.2652	1939	16.2652	4751	16.2652	3317	21.42	76
16.285	2514	16.285	4233	16.285	3055	21.44	65
16.3047	3350	16.3047	2983	16.3047	2586	21.46	70
16.3244	4196	16.3244	2111	16.3244	2411	21.48	85
16.3442	4576	16.3442	1391	16.3442	2196	21.5	58
16.3639	4104	16.3639	1021	16.3639	2094	21.52	66
16.3836	3080	16.3836	979	16.3836	2054	21.54	49
16.4033	2006	16.4033	1034	16.4033	1915	21.56	65
16.4231	1334	16.4231	1170	16.4231	1960	21.58	71
16.4428	855	16.4428	1241	16.4428	1802	21.6	66
16.4625	829	16.4625	1389	16.4625	1899	21.62	64
16.4823	1005	16.4823	1393	16.4823	1871	21.64	58
16.502	1037	16.502	1470	16.502	1829	21.66	63
16.5217	1194	16.5217	1340	16.5217	1742	21.68	67
16.5414	1273	16.5414	1202	16.5414	1702	21.7	66
16.5612	1313	16.5612	1109	16.5612	1753	21.72	77
16.5809	1376	16.5809	938	16.5809	1723	21.74	66
16.6006	1287	16.6006	734	16.6006	1669	21.76	71
16.6204	1165	16.6204	665	16.6204	1704	21.78	67
16.6401	924	16.6401	595	16.6401	1798	21.8	63
16.6598	819	16.6598	596	16.6598	1745	21.82	66
16.6796	693	16.6796	511	16.6796	1784	21.84	72
16.6993	709	16.6993	488	16.6993	1770	21.86	70
16.719	648	16.719	479	16.719	1762	21.88	57
16.7387	609	16.7387	459	16.7387	1703	21.9	48
16.7585	566	16.7585	483	16.7585	1798	21.92	73
16.7782	568	16.7782	512	16.7782	1797	21.94	63
16.7979	539	16.7979	478	16.7979	1814	21.96	63
16.8177	497	16.8177	488	16.8177	1880	21.98	58
16.8374	508	16.8374	432	16.8374	1882	22	63
16.8571	484	16.8571	521	16.8571	1880	22.02	71
16.8768	465	16.8768	513	16.8768	1937	22.04	79
16.8966	482	16.8966	521	16.8966	1893	22.06	67
16.9163	512	16.9163	484	16.9163	1978	22.08	70
16.936	473	16.936	518	16.936	2040	22.1	80
16.9558	486	16.9558	475	16.9558	2048	22.12	62
16.9755	448	16.9755	493	16.9755	2149	22.14	55
16.9952	466	16.9952	480	16.9952	2150	22.16	70
17.0149	436	17.0149	461	17.0149	2335	22.18	65
17.0347	418	17.0347	504	17.0347	2481	22.2	58
17.0544	419	17.0544	519	17.0544	2696	22.22	76
17.0741	380	17.0741	480	17.0741	2801	22.24	92
17.0939	441	17.0939	521	17.0939	3106	22.26	74
17.1136	449	17.1136	535	17.1136	3314	22.28	64
17.1333	414	17.1333	556	17.1333	3811	22.3	87
17.153	443	17.153	602	17.153	4037	22.32	72
17.1728	431	17.1728	719	17.1728	4510	22.34	75
17.1925	460	17.1925	778	17.1925	4948	22.36	90
17.2122	461	17.2122	724	17.2122	5595	22.38	75
17.232	441	17.232	769	17.232	6134	22.4	83
17.2517	418	17.2517	815	17.2517	6549	22.42	77
17.2714	444	17.2714	880	17.2714	7271	22.44	70
17.2911	509	17.2911	889	17.2911	7827	22.46	71
17.3109	493	17.3109	983	17.3109	8817	22.48	85
17.3306	509	17.3306	1062	17.3306	9536	22.5	61
17.3503	542	17.3503	1231	17.3503	10347	22.52	73
17.3701	535	17.3701	1216	17.3701	11187	22.54	85
17.3898	563	17.3898	1520	17.3898	12394	22.56	74
17.4095	587	17.4095	1986	17.4095	13418	22.58	82
17.4293	604	17.4293	2518	17.4293	14851	22.6	81
17.449	667	17.449	2558	17.449	16304	22.62	80
17.4687	734	17.4687	3083	17.4687	17576	22.64	60
17.4884	982	17.4884	3610	17.4884	19819	22.66	79
17.5082	1178	17.5082	4156	17.5082	21643	22.68	75
17.5279	1465	17.5279	5665	17.5279	23146	22.7	72
17.5476	2256	17.5476	7603	17.5476	24430	22.72	58
17.5674	3656	17.5674	8807	17.5674	25432	22.74	76
17.5871	5449	17.5871	10918	17.5871	26097	22.76	59
17.6068	7930	17.6068	15752	17.6068	25616	22.78	72
17.6265	10558	17.6265	18165	17.6265	24938	22.8	76
17.6463	12067	17.6463	17333	17.6463	23130	22.82	75
17.666	13492	17.666	15254	17.666	21030	22.84	64
17.6857	14199	17.6857	12941	17.6857	18713	22.86	69
17.7055	14208	17.7055	6803	17.7055	15975	22.88	63
17.7252	15145	17.7252	4660	17.7252	13996	22.9	70
17.7449	12726	17.7449	2428	17.7449	12425	22.92	60
17.7646	8816	17.7646	1239	17.7646	10951	22.94	51
17.7844	5510	17.7844	967	17.7844	9849	22.96	57
17.8041	3000	17.8041	959	17.8041	8932	22.98	66
17.8238	1225	17.8238	872	17.8238	8352	23	49
17.8436	911	17.8436	737	17.8436	7442	23.02	62
17.8633	786	17.8633	685	17.8633	6876	23.04	67
17.883	734	17.883	703	17.883	6395	23.06	75
17.9027	671	17.9027	708	17.9027	5983	23.08	63
17.9225	646	17.9225	615	17.9225	5582	23.1	76
17.9422	609	17.9422	610	17.9422	5338	23.12	50
17.9619	630	17.9619	566	17.9619	4996	23.14	53
17.9817	524	17.9817	542	17.9817	4943	23.16	64
18.0014	530	18.0014	541	18.0014	4632	23.18	61
18.0211	538	18.0211	575	18.0211	4448	23.2	72
18.0409	525	18.0409	515	18.0409	4360	23.22	72
18.0606	486	18.0606	562	18.0606	4159	23.24	69
18.0803	502	18.0803	524	18.0803	4073	23.26	52
18.1	475	18.1	537	18.1	3946	23.28	67
18.1198	486	18.1198	507	18.1198	3934	23.3	54
18.1395	525	18.1395	570	18.1395	3928	23.32	71
18.1592	483	18.1592	548	18.1592	3825	23.34	62
18.179	464	18.179	552	18.179	3666	23.36	66
18.1987	474	18.1987	539	18.1987	3630	23.38	69
18.2184	484	18.2184	555	18.2184	3795	23.4	72
18.2381	468	18.2381	568	18.2381	3605	23.42	58
18.2579	469	18.2579	577	18.2579	3650	23.44	60
18.2776	479	18.2776	577	18.2776	3591	23.46	60
18.2973	475	18.2973	575	18.2973	3564	23.48	71
18.3171	466	18.3171	520	18.3171	3635	23.5	70
18.3368	491	18.3368	561	18.3368	3683	23.52	72
18.3565	483	18.3565	567	18.3565	3680	23.54	72
18.3762	528	18.3762	533	18.3762	3687	23.56	74
18.396	529	18.396	537	18.396	3669	23.58	62
18.4157	507	18.4157	514	18.4157	3900	23.6	65
18.4354	484	18.4354	588	18.4354	3912	23.62	60
18.4552	470	18.4552	552	18.4552	3932	23.64	66
18.4749	512	18.4749	572	18.4749	4043	23.66	68
18.4946	501	18.4946	568	18.4946	4234	23.68	70
18.5143	485	18.5143	557	18.5143	4356	23.7	81
18.5341	537	18.5341	561	18.5341	4594	23.72	80
18.5538	472	18.5538	578	18.5538	4812	23.74	89
18.5735	513	18.5735	587	18.5735	5194	23.76	74
18.5933	476	18.5933	554	18.5933	5305	23.78	83
18.613	516	18.613	643	18.613	5745	23.8	95
18.6327	517	18.6327	605	18.6327	6264	23.82	97
18.6524	501	18.6524	632	18.6524	6550	23.84	70
18.6722	461	18.6722	590	18.6722	6962	23.86	86
18.6919	499	18.6919	623	18.6919	7307	23.88	75
18.7116	513	18.7116	663	18.7116	7868	23.9	99
18.7314	510	18.7314	661	18.7314	8411	23.92	95
18.7511	500	18.7511	679	18.7511	8916	23.94	102
18.7708	511	18.7708	682	18.7708	9633	23.96	98
18.7906	503	18.7906	733	18.7906	9979	23.98	88
18.8103	516	18.8103	802	18.8103	10642	24	104
18.83	588	18.83	872	18.83	11108	24.02	103
18.8497	470	18.8497	891	18.8497	11651	24.04	90
18.8695	491	18.8695	906	18.8695	12248	24.06	92
18.8892	540	18.8892	1024	18.8892	13012	24.08	100
18.9089	591	18.9089	1068	18.9089	14015	24.1	95
18.9287	599	18.9287	1204	18.9287	14716	24.12	81
18.9484	606	18.9484	1462	18.9484	15621	24.14	86
18.9681	669	18.9681	1750	18.9681	16095	24.16	83
18.9878	697	18.9878	2151	18.9878	16964	24.18	86
19.0076	773	19.0076	2760	19.0076	17269	24.2	93
19.0273	1014	19.0273	3498	19.0273	17913	24.22	96
19.047	1323	19.047	4548	19.047	18323	24.24	109
19.0668	1630	19.0668	6282	19.0668	18140	24.26	91
19.0865	2044	19.0865	7571	19.0865	17644	24.28	83
19.1062	3119	19.1062	9536	19.1062	16742	24.3	82
19.1259	4546	19.1259	10895	19.1259	15412	24.32	78
19.1457	5396	19.1457	13982	19.1457	14412	24.34	53
19.1654	7386	19.1654	14976	19.1654	11990	24.36	81
19.1851	9312	19.1851	11206	19.1851	9492	24.38	73
19.2049	10696	19.2049	8301	19.2049	7869	24.4	67
19.2246	11453	19.2246	5750	19.2246	6193	24.42	78
19.2443	11844	19.2443	2898	19.2443	5281	24.44	62
19.264	12362	19.264	1902	19.264	4675	24.46	86
19.2838	10098	19.2838	1266	19.2838	4465	24.48	83
19.3035	5574	19.3035	1179	19.3035	4292	24.5	70
19.3232	5038	19.3232	1057	19.3232	4220	24.52	86
19.343	2204	19.343	858	19.343	4278	24.54	70
19.3627	1051	19.3627	817	19.3627	4180	24.56	60
19.3824	849	19.3824	783	19.3824	4292	24.58	67
19.4021	835	19.4021	806	19.4021	4322	24.6	65
19.4219	759	19.4219	765	19.4219	4539	24.62	68
19.4416	705	19.4416	767	19.4416	4768	24.64	77
19.4613	685	19.4613	808	19.4613	4892	24.66	57
19.4811	666	19.4811	824	19.4811	4941	24.68	52
19.5008	657	19.5008	853	19.5008	5098	24.7	83
19.5205	643	19.5205	896	19.5205	5261	24.72	62
19.5403	641	19.5403	1068	19.5403	5333	24.74	73
19.56	607	19.56	1222	19.56	5685	24.76	61
19.5797	700	19.5797	1280	19.5797	5686	24.78	60
19.5994	693	19.5994	1477	19.5994	6117	24.8	70
19.6192	768	19.6192	1506	19.6192	6416	24.82	70
19.6389	858	19.6389	1824	19.6389	6497	24.84	92
19.6586	989	19.6586	2105	19.6586	6713	24.86	104
19.6784	1203	19.6784	2703	19.6784	6928	24.88	65
19.6981	1570	19.6981	3660	19.6981	7259	24.9	93
19.7178	2130	19.7178	5009	19.7178	7281	24.92	67
19.7375	2837	19.7375	6891	19.7375	7603	24.94	82
19.7573	3865	19.7573	8629	19.7573	7623	24.96	68
19.777	4053	19.777	8139	19.777	7529	24.98	85
19.7967	4495	19.7967	6934	19.7967	7614	25	84
19.8165	4515	19.8165	4896	19.8165	7669	25.02	105
19.8362	4200	19.8362	3656	19.8362	7493	25.04	105
19.8559	3946	19.8559	2358	19.8559	7722	25.06	95
19.8756	3107	19.8756	1352	19.8756	7384	25.08	112
19.8954	2105	19.8954	1203	19.8954	7528	25.1	101
19.9151	1724	19.9151	1075	19.9151	7349	25.12	99
19.9348	1186	19.9348	993	19.9348	7469	25.14	69
19.9546	898	19.9546	995	19.9546	7592	25.16	64
19.9743	794	19.9743	950	19.9743	7774	25.18	80
19.994	696	19.994	1001	19.994	7800	25.2	92
20.0137	691	20.0137	951	20.0137	7761	25.22	70
20.0335	724	20.0335	1036	20.0335	7832	25.24	78
20.0532	699	20.0532	1145	20.0532	7889	25.26	78
20.0729	716	20.0729	1200	20.0729	7787	25.28	82
20.0927	767	20.0927	1268	20.0927	7737	25.3	55
20.1124	866	20.1124	1614	20.1124	7741	25.32	66
20.1321	942	20.1321	1862	20.1321	7441	25.34	64
20.1519	1088	20.1519	2473	20.1519	7258	25.36	60
20.1716	1239	20.1716	3038	20.1716	6935	25.38	61
20.1913	1661	20.1913	3136	20.1913	6618	25.4	74
20.211	2287	20.211	3302	20.211	6112	25.42	64
20.2308	2721	20.2308	3068	20.2308	5696	25.44	74
20.2505	3318	20.2505	2734	20.2505	5398	25.46	68
20.2702	4325	20.2702	2142	20.2702	4805	25.48	54
20.29	4778	20.29	1603	20.29	4631	25.5	60
20.3097	4754	20.3097	1307	20.3097	4324	25.52	57
20.3294	4803	20.3294	983	20.3294	4163	25.54	57
20.3491	3538	20.3491	837	20.3491	3972	25.56	61
20.3689	2388	20.3689	750	20.3689	3959	25.58	56
20.3886	1780	20.3886	743	20.3886	3892	25.6	59
20.4083	1110	20.4083	722	20.4083	3791	25.62	70
20.4281	809	20.4281	729	20.4281	3946	25.64	58
20.4478	702	20.4478	770	20.4478	3923	25.66	77
20.4675	692	20.4675	762	20.4675	3993	25.68	65
20.4872	706	20.4872	727	20.4872	4122	25.7	58
20.507	556	20.507	755	20.507	4208	25.72	60
20.5267	666	20.5267	755	20.5267	4216	25.74	65
20.5464	620	20.5464	773	20.5464	4235	25.76	65
20.5662	666	20.5662	771	20.5662	4413	25.78	83
20.5859	574	20.5859	757	20.5859	4435	25.8	60
20.6056	613	20.6056	801	20.6056	4539	25.82	63
20.6253	598	20.6253	853	20.6253	4629	25.84	65
20.6451	599	20.6451	880	20.6451	4903	25.86	82
20.6648	621	20.6648	895	20.6648	4821	25.88	79
20.6845	647	20.6845	976	20.6845	4832	25.9	79
20.7043	580	20.7043	1069	20.7043	4866	25.92	85
20.724	710	20.724	1285	20.724	5082	25.94	90
20.7437	701	20.7437	1340	20.7437	5172	25.96	89
20.7634	739	20.7634	1434	20.7634	5224	25.98	90
20.7832	808	20.7832	1619	20.7832	5334	26	66
20.8029	929	20.8029	1939	20.8029	5075	26.02	75
20.8226	1035	20.8226	2227	20.8226	5150	26.04	71
20.8424	1233	20.8424	2548	20.8424	5119	26.06	79
20.8621	1371	20.8621	3099	20.8621	4849	26.08	68
20.8818	1991	20.8818	3830	20.8818	4612	26.1	81
20.9016	2659	20.9016	4468	20.9016	4281	26.12	65
20.9213	2957	20.9213	4621	20.9213	3944	26.14	69
20.941	3608	20.941	4097	20.941	3643	26.16	59
20.9607	4284	20.9607	3387	20.9607	3269	26.18	67
20.9805	4676	20.9805	2847	20.9805	2967	26.2	53
21.0002	5194	21.0002	2192	21.0002	2776	26.22	62
21.0199	3998	21.0199	1347	21.0199	2636	26.24	69
21.0397	2861	21.0397	1162	21.0397	2322	26.26	42
21.0594	2374	21.0594	1022	21.0594	2259	26.28	56
21.0791	1325	21.0791	773	21.0791	2283	26.3	55
21.0988	929	21.0988	812	21.0988	2073	26.32	66
21.1186	810	21.1186	803	21.1186	2054	26.34	62
21.1383	773	21.1383	789	21.1383	2021	26.36	56
21.158	692	21.158	754	21.158	1891	26.38	63
21.1778	714	21.1778	738	21.1778	1873	26.4	65
21.1975	680	21.1975	739	21.1975	1918	26.42	62
21.2172	661	21.2172	746	21.2172	1891	26.44	75
21.2369	642	21.2369	739	21.2369	1817	26.46	76
21.2567	650	21.2567	696	21.2567	1711	26.48	81
21.2764	588	21.2764	709	21.2764	1729	26.5	73
21.2961	640	21.2961	783	21.2961	1733	26.52	66
21.3159	635	21.3159	772	21.3159	1669	26.54	77
21.3356	575	21.3356	773	21.3356	1651	26.56	88
21.3553	600	21.3553	792	21.3553	1666	26.58	73
21.375	618	21.375	769	21.375	1604	26.6	85
21.3948	637	21.3948	775	21.3948	1666	26.62	84
21.4145	667	21.4145	776	21.4145	1642	26.64	80
21.4342	673	21.4342	899	21.4342	1662	26.66	84
21.454	584	21.454	838	21.454	1660	26.68	76
21.4737	669	21.4737	943	21.4737	1673	26.7	67
21.4934	706	21.4934	967	21.4934	1658	26.72	55
21.5131	667	21.5131	1090	21.5131	1612	26.74	62
21.5329	675	21.5329	1152	21.5329	1680	26.76	54
21.5526	701	21.5526	1235	21.5526	1598	26.78	64
21.5723	734	21.5723	1411	21.5723	1670	26.8	54
21.5921	675	21.5921	1669	21.5921	1650	26.82	57
21.6118	809	21.6118	1653	21.6118	1637	26.84	54
21.6315	793	21.6315	1979	21.6315	1607	26.86	44
21.6513	878	21.6513	2126	21.6513	1709	26.88	56
21.671	950	21.671	2184	21.671	1603	26.9	53
21.6907	1005	21.6907	2407	21.6907	1637	26.92	49
21.7104	1172	21.7104	2351	21.7104	1547	26.94	48
21.7302	1241	21.7302	2431	21.7302	1638	26.96	41
21.7499	1416	21.7499	2291	21.7499	1685	26.98	54
21.7696	1404	21.7696	2230	21.7696	1710	27	52
21.7894	1406	21.7894	2197	21.7894	1696	27.02	47
21.8091	1434	21.8091	2147	21.8091	1837	27.04	54
21.8288	1355	21.8288	2095	21.8288	1796	27.06	43
21.8485	1353	21.8485	2052	21.8485	1784	27.08	51
21.8683	1331	21.8683	2035	21.8683	1773	27.1	42
21.888	1332	21.888	1979	21.888	1832	27.12	44
21.9077	1401	21.9077	1968	21.9077	1936	27.14	38
21.9275	1367	21.9275	1857	21.9275	1958	27.16	40
21.9472	1410	21.9472	1804	21.9472	1944	27.18	46
21.9669	1402	21.9669	1707	21.9669	2125	27.2	37
21.9866	1283	21.9866	1625	21.9866	2187	27.22	53
22.0064	1285	22.0064	1425	22.0064	2265	27.24	44
22.0261	1228	22.0261	1382	22.0261	2283	27.26	34
22.0458	1155	22.0458	1252	22.0458	2348	27.28	60
22.0656	1034	22.0656	1214	22.0656	2384	27.3	43
22.0853	1053	22.0853	1103	22.0853	2434	27.32	36
22.105	936	22.105	1046	22.105	2411	27.34	37
22.1247	909	22.1247	975	22.1247	2639	27.36	42
22.1445	888	22.1445	977	22.1445	2688	27.38	40
22.1642	813	22.1642	977	22.1642	2634	27.4	37
22.1839	791	22.1839	909	22.1839	2869	27.42	41
22.2037	697	22.2037	999	22.2037	2931	27.44	41
22.2234	729	22.2234	1055	22.2234	2894	27.46	51
22.2431	717	22.2431	1070	22.2431	3002	27.48	37
22.2628	743	22.2628	1125	22.2628	3131	27.5	43
22.2826	785	22.2826	1092	22.2826	3295	27.52	48
22.3023	816	22.3023	1144	22.3023	3294	27.54	43
22.322	803	22.322	1363	22.322	3309	27.56	39
22.3418	827	22.3418	1511	22.3418	3413	27.58	48
22.3615	932	22.3615	1558	22.3615	3522	27.6	43
22.3812	1063	22.3812	2070	22.3812	3544	27.62	40
22.401	1107	22.401	2429	22.401	3474	27.64	34
22.4207	1235	22.4207	2874	22.4207	3557	27.66	41
22.4404	1418	22.4404	3346	22.4404	3376	27.68	36
22.4601	1707	22.4601	3147	22.4601	3334	27.7	40
22.4799	2083	22.4799	2498	22.4799	3230	27.72	39
22.4996	2055	22.4996	2083	22.4996	3075	27.74	34
22.5193	3102	22.5193	1646	22.5193	3070	27.76	57
22.5391	2011	22.5391	1220	22.5391	2810	27.78	45
22.5588	1436	22.5588	892	22.5588	2784	27.8	34
22.5785	1793	22.5785	789	22.5785	2728	27.82	35
22.5982	978	22.5982	818	22.5982	2692	27.84	45
22.618	709	22.618	779	22.618	2671	27.86	38
22.6377	683	22.6377	761	22.6377	2499	27.88	43
22.6574	672	22.6574	777	22.6574	2477	27.9	40
22.6772	665	22.6772	722	22.6772	2321	27.92	44
22.6969	707	22.6969	702	22.6969	2348	27.94	39
22.7166	700	22.7166	762	22.7166	2162	27.96	33
22.7363	677	22.7363	722	22.7363	2171	27.98	21
22.7561	712	22.7561	744	22.7561	2048	28	38
22.7758	687	22.7758	711	22.7758	2161	28.02	43
22.7955	666	22.7955	680	22.7955	2079	28.04	38
22.8153	611	22.8153	693	22.8153	2070	28.06	37
22.835	667	22.835	730	22.835	2019	28.08	39
22.8547	641	22.8547	663	22.8547	2015	28.1	24
22.8744	579	22.8744	665	22.8744	2039	28.12	38
22.8942	608	22.8942	725	22.8942	1928	28.14	36
22.9139	651	22.9139	742	22.9139	1999	28.16	52
22.9336	608	22.9336	692	22.9336	1861	28.18	26
22.9534	692	22.9534	703	22.9534	1850	28.2	42
22.9731	629	22.9731	698	22.9731	1894	28.22	34
22.9928	646	22.9928	659	22.9928	1852	28.24	39
23.0126	641	23.0126	756	23.0126	1955	28.26	53
23.0323	614	23.0323	704	23.0323	1899	28.28	36
23.052	649	23.052	704	23.052	1888	28.3	36
23.0717	647	23.0717	745	23.0717	1839	28.32	37
23.0915	658	23.0915	709	23.0915	1925	28.34	39
23.1112	667	23.1112	713	23.1112	1944	28.36	34
23.1309	651	23.1309	695	23.1309	1908	28.38	37
23.1507	613	23.1507	654	23.1507	1987	28.4	56
23.1704	667	23.1704	716	23.1704	1916	28.42	36
23.1901	644	23.1901	734	23.1901	1987	28.44	42
23.2098	653	23.2098	722	23.2098	1991	28.46	42
23.2296	610	23.2296	706	23.2296	2030	28.48	39
23.2493	642	23.2493	730	23.2493	2049	28.5	40
23.269	641	23.269	681	23.269	2100	28.52	42
23.2888	634	23.2888	641	23.2888	2129	28.54	45
23.3085	607	23.3085	725	23.3085	2009	28.56	30
23.3282	604	23.3282	716	23.3282	2138	28.58	35
23.3479	617	23.3479	702	23.3479	2226	28.6	27
23.3677	642	23.3677	692	23.3677	2182	28.62	44
23.3874	583	23.3874	684	23.3874	2246	28.64	43
23.4071	572	23.4071	739	23.4071	2268	28.66	31
23.4269	602	23.4269	669	23.4269	2352	28.68	32
23.4466	621	23.4466	711	23.4466	2352	28.7	44
23.4663	590	23.4663	732	23.4663	2423	28.72	49
23.486	624	23.486	707	23.486	2507	28.74	43
23.5058	611	23.5058	743	23.5058	2517	28.76	36
23.5255	645	23.5255	764	23.5255	2619	28.78	34
23.5452	611	23.5452	724	23.5452	2743	28.8	33
23.565	633	23.565	795	23.565	2834	28.82	46
23.5847	648	23.5847	833	23.5847	2839	28.84	35
23.6044	635	23.6044	890	23.6044	2957	28.86	46
23.6241	689	23.6241	780	23.6241	2993	28.88	44
23.6439	700	23.6439	822	23.6439	3087	28.9	48
23.6636	686	23.6636	837	23.6636	3277	28.92	42
23.6833	655	23.6833	793	23.6833	3296	28.94	52
23.7031	703	23.7031	827	23.7031	3428	28.96	52
23.7228	697	23.7228	830	23.7228	3496	28.98	45
23.7425	645	23.7425	803	23.7425	3670	29	52
23.7623	634	23.7623	843	23.7623	3681	29.02	34
23.782	660	23.782	885	23.782	3789	29.04	47
23.8017	679	23.8017	904	23.8017	3940	29.06	38
23.8214	656	23.8214	988	23.8214	3954	29.08	49
23.8412	709	23.8412	1163	23.8412	4192	29.1	43
23.8609	702	23.8609	1212	23.8609	4317	29.12	39
23.8806	705	23.8806	1196	23.8806	4428	29.14	42
23.9004	788	23.9004	1463	23.9004	4499	29.16	33
23.9201	853	23.9201	1860	23.9201	4593	29.18	36
23.9398	887	23.9398	2432	23.9398	4608	29.2	39
23.9595	1251	23.9595	2751	23.9595	4643	29.22	37
23.9793	1486	23.9793	3123	23.9793	4632	29.24	40
23.999	1562	23.999	3472	23.999	4835	29.26	42
24.0187	1936	24.0187	4292	24.0187	4784	29.28	44
24.0385	2338	24.0385	5245	24.0385	4594	29.3	51
24.0582	2984	24.0582	5427	24.0582	4661	29.32	40
24.0779	3140	24.0779	5324	24.0779	4607	29.34	46
24.0976	3617	24.0976	4818	24.0976	4474	29.36	35
24.1174	5190	24.1174	3594	24.1174	4288	29.38	31
24.1371	5578	24.1371	2814	24.1371	4210	29.4	41
24.1568	4149	24.1568	2179	24.1568	4199	29.42	43
24.1766	3325	24.1766	1409	24.1766	3937	29.44	38
24.1963	2876	24.1963	1010	24.1963	3805	29.46	37
24.216	1890	24.216	862	24.216	3791	29.48	38
24.2357	1177	24.2357	783	24.2357	3635	29.5	34
24.2555	805	24.2555	761	24.2555	3598	29.52	39
24.2752	757	24.2752	748	24.2752	3507	29.54	24
24.2949	712	24.2949	726	24.2949	3495	29.56	32
24.3147	737	24.3147	689	24.3147	3346	29.58	40
24.3344	679	24.3344	730	24.3344	3274	29.6	37
24.3541	669	24.3541	692	24.3541	3263	29.62	31
24.3738	673	24.3738	658	24.3738	3284	29.64	30
24.3936	653	24.3936	690	24.3936	3244	29.66	29
24.4133	643	24.4133	633	24.4133	3209	29.68	34
24.433	661	24.433	723	24.433	3008	29.7	48
24.4528	624	24.4528	689	24.4528	3123	29.72	34
24.4725	632	24.4725	700	24.4725	3096	29.74	29
24.4922	599	24.4922	628	24.4922	3165	29.76	22
24.512	609	24.512	655	24.512	3188	29.78	36
24.5317	627	24.5317	701	24.5317	3266	29.8	34
24.5514	605	24.5514	703	24.5514	3121	29.82	39
24.5711	588	24.5711	709	24.5711	3184	29.84	39
24.5909	659	24.5909	659	24.5909	3359	29.86	34
24.6106	602	24.6106	699	24.6106	3382	29.88	32
24.6303	632	24.6303	706	24.6303	3372	29.9	39
24.6501	618	24.6501	707	24.6501	3443	29.92	39
24.6698	603	24.6698	695	24.6698	3645	29.94	34
24.6895	612	24.6895	753	24.6895	3489	29.96	38
24.7092	597	24.7092	670	24.7092	3649	29.98	37
24.729	573	24.729	691	24.729	3621	30	39
24.7487	587	24.7487	812	24.7487	3778	30.02	41
24.7684	615	24.7684	835	24.7684	3822	30.04	29
24.7882	582	24.7882	787	24.7882	3878	30.06	42
24.8079	566	24.8079	789	24.8079	3870	30.08	38
24.8276	608	24.8276	948	24.8276	4039	30.1	35
24.8473	573	24.8473	854	24.8473	4098	30.12	49
24.8671	623	24.8671	834	24.8671	4189	30.14	41
24.8868	609	24.8868	845	24.8868	4250	30.16	44
24.9065	653	24.9065	875	24.9065	4425	30.18	43
24.9263	695	24.9263	869	24.9263	4496	30.2	39
24.946	655	24.946	932	24.946	4573	30.22	36
24.9657	680	24.9657	1013	24.9657	4558	30.24	46
24.9854	667	24.9854	1145	24.9854	4626	30.26	50
25.0052	706	25.0052	1360	25.0052	4758	30.28	49
25.0249	750	25.0249	1420	25.0249	4832	30.3	45
25.0446	806	25.0446	1644	25.0446	4719	30.32	39
25.0644	823	25.0644	1942	25.0644	4782	30.34	47
25.0841	865	25.0841	2219	25.0841	4818	30.36	56
25.1038	1078	25.1038	2609	25.1038	4691	30.38	60
25.1236	1158	25.1236	2902	25.1236	4589	30.4	48
25.1433	1437	25.1433	3120	25.1433	4538	30.42	53
25.163	1796	25.163	3750	25.163	4191	30.44	54
25.1827	2584	25.1827	4478	25.1827	4292	30.46	51
25.2025	3405	25.2025	3931	25.2025	4032	30.48	56
25.2222	3855	25.2222	3726	25.2222	3776	30.5	46
25.2419	4114	25.2419	3887	25.2419	3668	30.52	50
25.2617	4035	25.2617	2727	25.2617	3418	30.54	60
25.2814	3922	25.2814	2021	25.2814	3323	30.56	44
25.3011	4159	25.3011	1726	25.3011	3218	30.58	55
25.3208	2803	25.3208	1299	25.3208	3063	30.6	51
25.3406	1873	25.3406	926	25.3406	3107	30.62	58
25.3603	1809	25.3603	861	25.3603	2959	30.64	58
25.38	1443	25.38	801	25.38	2939	30.66	54
25.3998	876	25.3998	784	25.3998	2643	30.68	48
25.4195	759	25.4195	765	25.4195	2835	30.7	53
25.4392	704	25.4392	801	25.4392	2749	30.72	55
25.4589	721	25.4589	807	25.4589	2657	30.74	61
25.4787	716	25.4787	795	25.4787	2725	30.76	45
25.4984	678	25.4984	813	25.4984	2735	30.78	52
25.5181	698	25.5181	877	25.5181	2806	30.8	55
25.5379	740	25.5379	818	25.5379	2719	30.82	52
25.5576	761	25.5576	850	25.5576	2750	30.84	56
25.5773	800	25.5773	970	25.5773	2754	30.86	55
25.597	796	25.597	913	25.597	2862	30.88	44
25.6168	888	25.6168	962	25.6168	2859	30.9	55
25.6365	878	25.6365	961	25.6365	2813	30.92	51
25.6562	960	25.6562	1020	25.6562	2852	30.94	40
25.676	970	25.676	926	25.676	2938	30.96	51
25.6957	1018	25.6957	1019	25.6957	3029	30.98	56
25.7154	1020	25.7154	1010	25.7154	3060	31	50
25.7351	966	25.7351	1061	25.7351	3178	31.02	68
25.7549	880	25.7549	1093	25.7549	3202	31.04	66
25.7746	850	25.7746	1116	25.7746	3188	31.06	76
25.7943	804	25.7943	1177	25.7943	3344	31.08	57
25.8141	821	25.8141	1330	25.8141	3297	31.1	68
25.8338	810	25.8338	1391	25.8338	3473	31.12	76
25.8535	840	25.8535	1531	25.8535	3515	31.14	63
25.8733	928	25.8733	1736	25.8733	3560	31.16	63
25.893	970	25.893	1958	25.893	3552	31.18	72
25.9127	987	25.9127	2271	25.9127	3667	31.2	84
25.9324	1199	25.9324	2610	25.9324	3657	31.22	90
25.9522	1293	25.9522	3044	25.9522	3761	31.24	79
25.9719	1537	25.9719	3755	25.9719	3738	31.26	79
25.9916	1780	25.9916	4460	25.9916	3709	31.28	95
26.0114	2046	26.0114	4893	26.0114	3563	31.3	92
26.0311	2421	26.0311	5089	26.0311	3496	31.32	92
26.0508	2854	26.0508	4668	26.0508	3403	31.34	79
26.0705	3317	26.0705	3965	26.0705	3116	31.36	93
26.0903	4313	26.0903	3535	26.0903	3026	31.38	87
26.11	4822	26.11	3183	26.11	2751	31.4	86
26.1297	4340	26.1297	2602	26.1297	2774	31.42	101
26.1495	3368	26.1495	2021	26.1495	2508	31.44	104
26.1692	3168	26.1692	1918	26.1692	2513	31.46	85
26.1889	2754	26.1889	1926	26.1889	2413	31.48	87
26.2086	2216	26.2086	1827	26.2086	2248	31.5	77
26.2284	2002	26.2284	1950	26.2284	2252	31.52	75
26.2481	1577	26.2481	2041	26.2481	2167	31.54	73
26.2678	1502	26.2678	2304	26.2678	2119	31.56	65
26.2876	1623	26.2876	2565	26.2876	2142	31.58	52
26.3073	1735	26.3073	2706	26.3073	2162	31.6	73
26.327	1780	26.327	2813	26.327	2036	31.62	65
26.3467	1951	26.3467	2887	26.3467	2061	31.64	61
26.3665	2106	26.3665	2784	26.3665	2096	31.66	51
26.3862	2298	26.3862	2691	26.3862	1994	31.68	52
26.4059	2421	26.4059	2408	26.4059	2024	31.7	44
26.4257	2483	26.4257	2191	26.4257	2054	31.72	52
26.4454	2324	26.4454	2027	26.4454	1966	31.74	51
26.4651	2064	26.4651	1824	26.4651	2055	31.76	59
26.4848	1917	26.4848	1721	26.4848	2017	31.78	43
26.5046	1749	26.5046	1705	26.5046	1933	31.8	47
26.5243	1553	26.5243	1586	26.5243	1888	31.82	60
26.544	1491	26.544	1675	26.544	1861	31.84	42
26.5638	1363	26.5638	1702	26.5638	1826	31.86	54
26.5835	1483	26.5835	1680	26.5835	1838	31.88	44
26.6032	1441	26.6032	1835	26.6032	1578	31.9	56
26.623	1560	26.623	1936	26.623	1668	31.92	43
26.6427	1622	26.6427	1991	26.6427	1617	31.94	43
26.6624	1770	26.6624	2179	26.6624	1618	31.96	43
26.6821	1885	26.6821	2255	26.6821	1559	31.98	48
26.7019	2100	26.7019	2241	26.7019	1574	32	43
26.7216	2063	26.7216	2115	26.7216	1478	32.02	51
26.7413	2156	26.7413	2048	26.7413	1511	32.04	44
26.7611	2199	26.7611	1630	26.7611	1518	32.06	59
26.7808	2075	26.7808	1346	26.7808	1505	32.08	53
26.8005	1837	26.8005	1184	26.8005	1551	32.1	52
26.8202	1588	26.8202	1042	26.8202	1520	32.12	50
26.84	1350	26.84	805	26.84	1498	32.14	41
26.8597	1067	26.8597	720	26.8597	1376	32.16	37
26.8794	919	26.8794	755	26.8794	1454	32.18	45
26.8992	735	26.8992	678	26.8992	1432	32.2	38
26.9189	667	26.9189	668	26.9189	1378	32.22	58
26.9386	636	26.9386	634	26.9386	1321	32.24	59
26.9583	616	26.9583	667	26.9583	1368	32.26	46
26.9781	605	26.9781	662	26.9781	1393	32.28	43
26.9978	667	26.9978	648	26.9978	1367	32.3	68
27.0175	620	27.0175	635	27.0175	1295	32.32	45
27.0373	642	27.0373	645	27.0373	1316	32.34	56
27.057	593	27.057	674	27.057	1426	32.36	62
27.0767	612	27.0767	676	27.0767	1337	32.38	54
27.0964	561	27.0964	607	27.0964	1363	32.4	41
27.1162	573	27.1162	646	27.1162	1394	32.42	43
27.1359	574	27.1359	617	27.1359	1364	32.44	53
27.1556	578	27.1556	620	27.1556	1329	32.46	52
27.1754	566	27.1754	656	27.1754	1395	32.48	48
27.1951	544	27.1951	643	27.1951	1352	32.5	70
27.2148	591	27.2148	612	27.2148	1393	32.52	63
27.2346	654	27.2346	643	27.2346	1433	32.54	56
27.2543	540	27.2543	604	27.2543	1378	32.56	59
27.274	581	27.274	640	27.274	1377	32.58	64
27.2937	575	27.2937	617	27.2937	1319	32.6	74
27.3135	588	27.3135	637	27.3135	1401	32.62	55
27.3332	595	27.3332	595	27.3332	1345	32.64	57
27.3529	578	27.3529	573	27.3529	1369	32.66	65
27.3727	596	27.3727	559	27.3727	1391	32.68	65
27.3924	558	27.3924	620	27.3924	1355	32.7	54
27.4121	592	27.4121	632	27.4121	1365	32.72	47
27.4318	546	27.4318	569	27.4318	1366	32.74	55
27.4516	572	27.4516	601	27.4516	1340	32.76	51
27.4713	601	27.4713	608	27.4713	1420	32.78	49
27.491	584	27.491	637	27.491	1464	32.8	58
27.5108	582	27.5108	575	27.5108	1432	32.82	44
27.5305	579	27.5305	595	27.5305	1438	32.84	54
27.5502	587	27.5502	650	27.5502	1374	32.86	48
27.5699	577	27.5699	622	27.5699	1451	32.88	43
27.5897	577	27.5897	641	27.5897	1393	32.9	39
27.6094	593	27.6094	639	27.6094	1483	32.92	38
27.6291	563	27.6291	633	27.6291	1472	32.94	33
27.6489	540	27.6489	689	27.6489	1470	32.96	40
27.6686	529	27.6686	640	27.6686	1485	32.98	36
27.6883	578	27.6883	669	27.6883	1429	33	33
27.708	551	27.708	647	27.708	1422	33.02	55
27.7278	565	27.7278	713	27.7278	1487	33.04	29
27.7475	577	27.7475	693	27.7475	1539	33.06	50
27.7672	619	27.7672	763	27.7672	1455	33.08	36
27.787	602	27.787	749	27.787	1505	33.1	47
27.8067	659	27.8067	775	27.8067	1472	33.12	48
27.8264	707	27.8264	764	27.8264	1451	33.14	39
27.8461	696	27.8461	843	27.8461	1432	33.16	45
27.8659	707	27.8659	772	27.8659	1364	33.18	37
27.8856	748	27.8856	732	27.8856	1394	33.2	44
27.9053	782	27.9053	734	27.9053	1338	33.22	43
27.9251	712	27.9251	730	27.9251	1378	33.24	38
27.9448	707	27.9448	700	27.9448	1338	33.26	44
27.9645	736	27.9645	610	27.9645	1374	33.28	32
27.9843	728	27.9843	646	27.9843	1436	33.3	43
28.004	605	28.004	646	28.004	1359	33.32	43
28.0237	570	28.0237	638	28.0237	1427	33.34	50
28.0434	551	28.0434	626	28.0434	1363	33.36	46
28.0632	570	28.0632	591	28.0632	1397	33.38	38
28.0829	569	28.0829	614	28.0829	1305	33.4	33
28.1026	552	28.1026	580	28.1026	1412	33.42	46
28.1224	526	28.1224	651	28.1224	1352	33.44	37
28.1421	517	28.1421	626	28.1421	1319	33.46	42
28.1618	550	28.1618	622	28.1618	1369	33.48	37
28.1815	536	28.1815	645	28.1815	1392	33.5	50
28.2013	535	28.2013	639	28.2013	1382	33.52	44
28.221	501	28.221	599	28.221	1303	33.54	46
28.2407	552	28.2407	644	28.2407	1383	33.56	37
28.2605	505	28.2605	634	28.2605	1373	33.58	36
28.2802	589	28.2802	645	28.2802	1317	33.6	48
28.2999	525	28.2999	616	28.2999	1331	33.62	43
28.3196	543	28.3196	633	28.3196	1417	33.64	49
28.3394	547	28.3394	617	28.3394	1411	33.66	47
28.3591	605	28.3591	670	28.3591	1399	33.68	55
28.3788	541	28.3788	647	28.3788	1422	33.7	33
28.3986	553	28.3986	618	28.3986	1442	33.72	47
28.4183	558	28.4183	637	28.4183	1466	33.74	48
28.438	533	28.438	673	28.438	1420	33.76	44
28.4577	546	28.4577	582	28.4577	1447	33.78	36
28.4775	523	28.4775	659	28.4775	1574	33.8	51
28.4972	506	28.4972	632	28.4972	1509	33.82	44
28.5169	571	28.5169	598	28.5169	1574	33.84	46
28.5367	510	28.5367	625	28.5367	1459	33.86	61
28.5564	541	28.5564	616	28.5564	1527	33.88	40
28.5761	566	28.5761	615	28.5761	1641	33.9	64
28.5958	517	28.5958	616	28.5958	1598	33.92	49
28.6156	528	28.6156	633	28.6156	1613	33.94	59
28.6353	535	28.6353	570	28.6353	1616	33.96	63
28.655	536	28.655	584	28.655	1619	33.98	43
28.6748	523	28.6748	573	28.6748	1706	34	50
28.6945	501	28.6945	624	28.6945	1677	34.02	57
28.7142	571	28.7142	573	28.7142	1645	34.04	64
28.734	474	28.734	590	28.734	1711	34.06	54
28.7537	523	28.7537	546	28.7537	1860	34.08	54
28.7734	486	28.7734	637	28.7734	1761	34.1	58
28.7931	509	28.7931	638	28.7931	1803	34.12	52
28.8129	530	28.8129	600	28.8129	1873	34.14	68
28.8326	494	28.8326	649	28.8326	1833	34.16	60
28.8523	485	28.8523	583	28.8523	1857	34.18	77
28.8721	494	28.8721	610	28.8721	1919	34.2	66
28.8918	533	28.8918	633	28.8918	1888	34.22	82
28.9115	480	28.9115	680	28.9115	1939	34.24	64
28.9312	500	28.9312	614	28.9312	1877	34.26	77
28.951	530	28.951	665	28.951	2100	34.28	94
28.9707	500	28.9707	732	28.9707	1935	34.3	69
28.9904	535	28.9904	776	28.9904	2028	34.32	78
29.0102	553	29.0102	867	29.0102	1936	34.34	65
29.0299	588	29.0299	1026	29.0299	2051	34.36	80
29.0496	641	29.0496	1164	29.0496	2034	34.38	69
29.0693	616	29.0693	1421	29.0693	1963	34.4	91
29.0891	665	29.0891	1551	29.0891	1976	34.42	97
29.1088	791	29.1088	1499	29.1088	1897	34.44	58
29.1285	951	29.1285	1652	29.1285	1858	34.46	76
29.1483	1137	29.1483	1675	29.1483	1815	34.48	69
29.168	1120	29.168	1714	29.168	1771	34.5	83
29.1877	1112	29.1877	1556	29.1877	1731	34.52	89
29.2074	1300	29.2074	1105	29.2074	1657	34.54	72
29.2272	1402	29.2272	955	29.2272	1676	34.56	100
29.2469	1194	29.2469	1050	29.2469	1537	34.58	82
29.2666	902	29.2666	951	29.2666	1591	34.6	66
29.2864	812	29.2864	681	29.2864	1524	34.62	88
29.3061	890	29.3061	632	29.3061	1579	34.64	86
29.3258	739	29.3258	600	29.3258	1507	34.66	63
29.3456	551	29.3456	582	29.3456	1420	34.68	86
29.3653	537	29.3653	602	29.3653	1539	34.7	73
29.385	524	29.385	601	29.385	1478	34.72	76
29.4047	545	29.4047	571	29.4047	1438	34.74	72
29.4245	521	29.4245	578	29.4245	1491	34.76	58
29.4442	540	29.4442	567	29.4442	1492	34.78	83
29.4639	531	29.4639	596	29.4639	1503	34.8	59
29.4837	507	29.4837	566	29.4837	1444	34.82	73
29.5034	561	29.5034	562	29.5034	1382	34.84	70
29.5231	560	29.5231	579	29.5231	1363	34.86	75
29.5428	521	29.5428	575	29.5428	1417	34.88	68
29.5626	569	29.5626	569	29.5626	1455	34.9	64
29.5823	523	29.5823	534	29.5823	1456	34.92	71
29.602	520	29.602	605	29.602	1423	34.94	72
29.6218	543	29.6218	557	29.6218	1440	34.96	55
29.6415	559	29.6415	578	29.6415	1406	34.98	61
29.6612	487	29.6612	535	29.6612	1486	35	52
29.6809	522	29.6809	587	29.6809	1417	35.02	68
29.7007	518	29.7007	588	29.7007	1383	35.04	59
29.7204	529	29.7204	582	29.7204	1469	35.06	49
29.7401	499	29.7401	549	29.7401	1504	35.08	58
29.7599	513	29.7599	537	29.7599	1417	35.1	68
29.7796	542	29.7796	540	29.7796	1457	35.12	58
29.7993	475	29.7993	592	29.7993	1433	35.14	52
29.819	512	29.819	592	29.819	1466	35.16	52
29.8388	511	29.8388	580	29.8388	1484	35.18	57
29.8585	508	29.8585	554	29.8585	1495	35.2	58
29.8782	455	29.8782	597	29.8782	1533	35.22	51
29.898	483	29.898	594	29.898	1539	35.24	63
29.9177	477	29.9177	561	29.9177	1576	35.26	51
29.9374	497	29.9374	574	29.9374	1641	35.28	58
29.9571	480	29.9571	570	29.9571	1628	35.3	57
29.9769	495	29.9769	528	29.9769	1723	35.32	74
29.9966	448	29.9966	585	29.9966	1753	35.34	51
30.0163	508	30.0163	606	30.0163	1656	35.36	46
30.0361	473	30.0361	663	30.0361	1859	35.38	53
30.0558	497	30.0558	737	30.0558	1826	35.4	61
30.0755	518	30.0755	659	30.0755	1861	35.42	44
30.0953	529	30.0953	614	30.0953	1879	35.44	66
30.115	486	30.115	632	30.115	1992	35.46	69
30.1347	511	30.1347	626	30.1347	2012	35.48	68
30.1544	506	30.1544	626	30.1544	2070	35.5	57
30.1742	487	30.1742	623	30.1742	2145	35.52	70
30.1939	510	30.1939	686	30.1939	2178	35.54	70
30.2136	493	30.2136	598	30.2136	2235	35.56	62
30.2334	490	30.2334	652	30.2334	2376	35.58	69
30.2531	500	30.2531	689	30.2531	2342	35.6	81
30.2728	515	30.2728	631	30.2728	2462	35.62	89
30.2925	552	30.2925	695	30.2925	2566	35.64	78
30.3123	558	30.3123	736	30.3123	2585	35.66	83
30.332	571	30.332	781	30.332	2629	35.68	73
30.3517	570	30.3517	756	30.3517	2645	35.7	86
30.3715	594	30.3715	794	30.3715	2679	35.72	70
30.3912	668	30.3912	876	30.3912	2819	35.74	58
30.4109	707	30.4109	1053	30.4109	2932	35.76	55
30.4306	775	30.4306	1200	30.4306	2844	35.78	70
30.4504	902	30.4504	1435	30.4504	2989	35.8	59
30.4701	984	30.4701	1526	30.4701	2907	35.82	65
30.4898	1176	30.4898	1660	30.4898	2992	35.84	74
30.5096	1596	30.5096	1653	30.5096	2902	35.86	66
30.5293	2264	30.5293	1538	30.5293	2885	35.88	68
30.549	2436	30.549	1421	30.549	2884	35.9	50
30.5687	2229	30.5687	1203	30.5687	2833	35.92	66
30.5885	2428	30.5885	1121	30.5885	2869	35.94	65
30.6082	2719	30.6082	966	30.6082	2834	35.96	53
30.6279	2152	30.6279	792	30.6279	2810	35.98	66
30.6477	1634	30.6477	725	30.6477	2708	36	84
30.6674	1391	30.6674	689	30.6674	2737	36.02	65
30.6871	1277	30.6871	669	30.6871	2716	36.04	55
30.7068	932	30.7068	654	30.7068	2795	36.06	69
30.7266	760	30.7266	686	30.7266	2785	36.08	86
30.7463	652	30.7463	704	30.7463	2861	36.1	89
30.766	639	30.766	730	30.766	2864	36.12	89
30.7858	660	30.7858	725	30.7858	2940	36.14	78
30.8055	625	30.8055	685	30.8055	3100	36.16	81
30.8252	589	30.8252	770	30.8252	3095	36.18	108
30.845	624	30.845	794	30.845	3183	36.2	90
30.8647	586	30.8647	879	30.8647	3280	36.22	104
30.8844	604	30.8844	871	30.8844	3355	36.24	85
30.9041	706	30.9041	871	30.9041	3512	36.26	116
30.9239	630	30.9239	915	30.9239	3500	36.28	113
30.9436	653	30.9436	1031	30.9436	3658	36.3	114
30.9633	763	30.9633	1116	30.9633	3790	36.32	140
30.9831	737	30.9831	1279	30.9831	4001	36.34	146
31.0028	723	31.0028	1392	31.0028	4134	36.36	114
31.0225	836	31.0225	1438	31.0225	4167	36.38	111
31.0422	895	31.0422	1425	31.0422	4415	36.4	105
31.062	957	31.062	1461	31.062	4600	36.42	123
31.0817	1054	31.0817	1453	31.0817	4603	36.44	120
31.1014	1065	31.1014	1458	31.1014	4851	36.46	117
31.1212	1043	31.1212	1469	31.1212	5083	36.48	92
31.1409	1003	31.1409	1763	31.1409	4998	36.5	95
31.1606	1004	31.1606	1976	31.1606	5223	36.52	98
31.1803	1006	31.1803	2259	31.1803	5280	36.54	82
31.2001	1014	31.2001	2686	31.2001	5389	36.56	85
31.2198	1146	31.2198	3576	31.2198	5653	36.58	76
31.2395	1262	31.2395	4507	31.2395	5547	36.6	74
31.2593	1614	31.2593	4777	31.2593	5603	36.62	85
31.279	1759	31.279	4177	31.279	5694	36.64	64
31.2987	2073	31.2987	4384	31.2987	5590	36.66	66
31.3184	2572	31.3184	4584	31.3184	5571	36.68	59
31.3382	3123	31.3382	3753	31.3382	5641	36.7	65
31.3579	3305	31.3579	2737	31.3579	5505	36.72	66
31.3776	2836	31.3776	2651	31.3776	5222	36.74	78
31.3974	2319	31.3974	2312	31.3974	5255	36.76	62
31.4171	2052	31.4171	1823	31.4171	5106	36.78	54
31.4368	1920	31.4368	1425	31.4368	4943	36.8	65
31.4566	1679	31.4566	1431	31.4566	4602	36.82	63
31.4763	1305	31.4763	1742	31.4763	4567	36.84	74
31.496	1177	31.496	1894	31.496	4178	36.86	47
31.5157	1134	31.5157	1856	31.5157	3811	36.88	55
31.5355	1121	31.5355	1853	31.5355	3675	36.9	59
31.5552	1061	31.5552	1580	31.5552	3333	36.92	59
31.5749	1106	31.5749	1410	31.5749	3119	36.94	52
31.5947	1226	31.5947	1412	31.5947	2991	36.96	57
31.6144	1124	31.6144	1275	31.6144	2784	36.98	64
31.6341	905	31.6341	1023	31.6341	2564	37	61
31.6538	774	31.6538	806	31.6538	2514	37.02	52
31.6736	768	31.6736	774	31.6736	2386	37.04	56
31.6933	754	31.6933	754	31.6933	2381	37.06	40
31.713	595	31.713	610	31.713	2318	37.08	72
31.7328	545	31.7328	614	31.7328	2262	37.1	48
31.7525	542	31.7525	604	31.7525	2287	37.12	51
31.7722	515	31.7722	614	31.7722	2257	37.14	49
31.7919	543	31.7919	599	31.7919	2272	37.16	61
31.8117	466	31.8117	611	31.8117	2184	37.18	67
31.8314	519	31.8314	555	31.8314	2178	37.2	65
31.8511	482	31.8511	585	31.8511	2277	37.22	58
31.8709	517	31.8709	594	31.8709	2139	37.24	58
31.8906	473	31.8906	553	31.8906	2309	37.26	63
31.9103	512	31.9103	574	31.9103	2329	37.28	73
31.93	506	31.93	567	31.93	2287	37.3	86
31.9498	514	31.9498	577	31.9498	2274	37.32	67
31.9695	507	31.9695	585	31.9695	2271	37.34	80
31.9892	469	31.9892	590	31.9892	2419	37.36	60
32.009	528	32.009	560	32.009	2419	37.38	87
32.0287	483	32.0287	576	32.0287	2517	37.4	93
32.0484	500	32.0484	561	32.0484	2503	37.42	69
32.0681	498	32.0681	580	32.0681	2537	37.44	86
32.0879	476	32.0879	543	32.0879	2473	37.46	79
32.1076	511	32.1076	586	32.1076	2611	37.48	76
32.1273	480	32.1273	597	32.1273	2657	37.5	94
32.1471	499	32.1471	621	32.1471	2827	37.52	83
32.1668	507	32.1668	577	32.1668	2830	37.54	87
32.1865	564	32.1865	578	32.1865	2783	37.56	85
32.2063	478	32.2063	645	32.2063	2856	37.58	91
32.226	512	32.226	686	32.226	2934	37.6	85
32.2457	592	32.2457	682	32.2457	2970	37.62	105
32.2654	611	32.2654	743	32.2654	3217	37.64	91
32.2852	637	32.2852	824	32.2852	3123	37.66	88
32.3049	638	32.3049	774	32.3049	3161	37.68	109
32.3246	660	32.3246	988	32.3246	3175	37.7	103
32.3444	649	32.3444	1164	32.3444	3268	37.72	96
32.3641	628	32.3641	1272	32.3641	3344	37.74	81
32.3838	683	32.3838	1207	32.3838	3286	37.76	90
32.4035	703	32.4035	1350	32.4035	3325	37.78	79
32.4233	775	32.4233	1356	32.4233	3443	37.8	100
32.443	872	32.443	1266	32.443	3260	37.82	87
32.4627	1010	32.4627	1150	32.4627	3308	37.84	79
32.4825	878	32.4825	1232	32.4825	3312	37.86	82
32.5022	969	32.5022	1112	32.5022	3315	37.88	82
32.5219	1015	32.5219	923	32.5219	3346	37.9	77
32.5416	944	32.5416	827	32.5416	3296	37.92	88
32.5614	742	32.5614	886	32.5614	3303	37.94	71
32.5811	800	32.5811	855	32.5811	3305	37.96	88
32.6008	712	32.6008	817	32.6008	3202	37.98	99
32.6206	665	32.6206	847	32.6206	3212	38	78
32.6403	611	32.6403	868	32.6403	3208	38.02	85
32.66	657	32.66	1005	32.66	3159	38.04	81
32.6797	666	32.6797	1099	32.6797	3172	38.06	87
32.6995	652	32.6995	1416	32.6995	3287	38.08	74
32.7192	755	32.7192	1706	32.7192	3379	38.1	89
32.7389	805	32.7389	2237	32.7389	3470	38.12	75
32.7587	878	32.7587	2997	32.7587	3249	38.14	87
32.7784	1075	32.7784	2842	32.7784	2798	38.16	137
32.7981	1148	32.7981	2559	32.7981	2644	38.18	151
32.8178	1413	32.8178	2081	32.8178	2749	38.2	139
32.8376	2039	32.8376	2049	32.8376	2674	38.22	111
32.8573	3218	32.8573	1894	32.8573	2216	38.24	194
32.877	3750	32.877	1460	32.877	2260	38.26	267
32.8968	3016	32.8968	1171	32.8968	2180	38.28	293
32.9165	2447	32.9165	912	32.9165	2090	38.3	172
32.9362	2121	32.9362	784	32.9362	2085	38.32	144
32.956	2100	32.956	668	32.956	1981	38.34	163
32.9757	1670	32.9757	696	32.9757	1924	38.36	145
32.9954	1387	32.9954	735	32.9954	2041	38.38	102
33.0151	894	33.0151	691	33.0151	1969	38.4	83
33.0349	665	33.0349	721	33.0349	1952	38.42	76
33.0546	580	33.0546	704	33.0546	2002	38.44	75
33.0743	622	33.0743	779	33.0743	1980	38.46	89
33.0941	601	33.0941	806	33.0941	2012	38.48	81
33.1138	677	33.1138	848	33.1138	2033	38.5	54
33.1335	652	33.1335	919	33.1335	1988	38.52	67
33.1532	640	33.1532	947	33.1532	2058	38.54	84
33.173	689	33.173	940	33.173	2112	38.56	86
33.1927	707	33.1927	1083	33.1927	2050	38.58	65
33.2124	703	33.2124	1135	33.2124	2070	38.6	52
33.2322	708	33.2322	1213	33.2322	2137	38.62	56
33.2519	859	33.2519	1256	33.2519	2046	38.64	78
33.2716	897	33.2716	1277	33.2716	2047	38.66	66
33.2913	958	33.2913	1325	33.2913	2211	38.68	80
33.3111	1063	33.3111	1287	33.3111	2217	38.7	56
33.3308	1110	33.3308	1222	33.3308	2244	38.72	69
33.3505	1068	33.3505	1111	33.3505	2250	38.74	60
33.3703	1066	33.3703	1091	33.3703	2431	38.76	54
33.39	1046	33.39	998	33.39	2265	38.78	66
33.4097	1033	33.4097	923	33.4097	2421	38.8	56
33.4294	953	33.4294	831	33.4294	2297	38.82	51
33.4492	837	33.4492	797	33.4492	2426	38.84	68
33.4689	805	33.4689	692	33.4689	2471	38.86	46
33.4886	774	33.4886	713	33.4886	2523	38.88	51
33.5084	677	33.5084	703	33.5084	2585	38.9	45
33.5281	669	33.5281	748	33.5281	2563	38.92	50
33.5478	585	33.5478	701	33.5478	2637	38.94	50
33.5676	586	33.5676	703	33.5676	2698	38.96	51
33.5873	582	33.5873	735	33.5873	2642	38.98	43
33.607	549	33.607	685	33.607	2756	39	54
33.6267	606	33.6267	725	33.6267	2867	39.02	40
33.6465	574	33.6465	776	33.6465	2859	39.04	60
33.6662	561	33.6662	754	33.6662	3032	39.06	40
33.6859	594	33.6859	824	33.6859	3073	39.08	47
33.7057	627	33.7057	765	33.7057	3178	39.1	45
33.7254	628	33.7254	868	33.7254	3176	39.12	55
33.7451	657	33.7451	888	33.7451	3221	39.14	57
33.7648	667	33.7648	911	33.7648	3287	39.16	43
33.7846	659	33.7846	854	33.7846	3367	39.18	49
33.8043	639	33.8043	1044	33.8043	3407	39.2	43
33.824	687	33.824	1160	33.824	3452	39.22	50
33.8438	774	33.8438	1575	33.8438	3542	39.24	46
33.8635	846	33.8635	2187	33.8635	3540	39.26	47
33.8832	826	33.8832	2430	33.8832	3544	39.28	49
33.9029	899	33.9029	2346	33.9029	3524	39.3	47
33.9227	923	33.9227	2020	33.9227	3527	39.32	39
33.9424	978	33.9424	1820	33.9424	3455	39.34	39
33.9621	1323	33.9621	1715	33.9621	3518	39.36	44
33.9819	1553	33.9819	1453	33.9819	3648	39.38	45
34.0016	926	34.0016	1322	34.0016	3662	39.4	37
34.0213	760	34.0213	1049	34.0213	3719	39.42	40
34.041	815	34.041	828	34.041	3760	39.44	35
34.0608	1025	34.0608	808	34.0608	3699	39.46	44
34.0805	723	34.0805	794	34.0805	3707	39.48	34
34.1002	631	34.1002	852	34.1002	3783	39.5	44
34.12	618	34.12	805	34.12	4035	39.52	43
34.1397	585	34.1397	831	34.1397	4017	39.54	37
34.1594	596	34.1594	848	34.1594	4180	39.56	39
34.1791	658	34.1791	1002	34.1791	4304	39.58	35
34.1989	659	34.1989	1145	34.1989	4308	39.6	40
34.2186	686	34.2186	1248	34.2186	4445	39.62	43
34.2383	731	34.2383	1231	34.2383	4350	39.64	29
34.2581	784	34.2581	1387	34.2581	4467	39.66	28
34.2778	850	34.2778	1629	34.2778	4698	39.68	33
34.2975	906	34.2975	1956	34.2975	4667	39.7	42
34.3173	1027	34.3173	2804	34.3173	4736	39.72	38
34.337	1109	34.337	3539	34.337	4754	39.74	26
34.3567	1330	34.3567	3720	34.3567	4744	39.76	42
34.3764	1592	34.3764	4242	34.3764	4780	39.78	37
34.3962	1701	34.3962	5206	34.3962	4820	39.8	37
34.4159	2508	34.4159	5565	34.4159	4600	39.82	45
34.4356	3174	34.4356	4228	34.4356	4646	39.84	31
34.4554	3272	34.4554	2916	34.4554	4887	39.86	41
34.4751	4004	34.4751	2762	34.4751	4679	39.88	46
34.4948	4059	34.4948	2873	34.4948	4755	39.9	41
34.5145	2647	34.5145	2537	34.5145	4598	39.92	34
34.5343	2044	34.5343	1516	34.5343	4592	39.94	37
34.554	2047	34.554	1341	34.554	4613	39.96	49
34.5737	2348	34.5737	1283	34.5737	4674	39.98	34
34.5935	1716	34.5935	1363	34.5935	4628	40	52
34.6132	995	34.6132	1339	34.6132	4590	40.02	39
34.6329	838	34.6329	1398	34.6329	4655	40.04	31
34.6526	919	34.6526	1466	34.6526	4624	40.06	34
34.6724	1041	34.6724	1490	34.6724	4544	40.08	46
34.6921	1212	34.6921	1746	34.6921	4495	40.1	39
34.7118	1343	34.7118	1734	34.7118	4381	40.12	36
34.7316	1380	34.7316	2087	34.7316	4455	40.14	33
34.7513	1586	34.7513	2821	34.7513	4343	40.16	35
34.771	1676	34.771	2718	34.771	4285	40.18	40
34.7907	1863	34.7907	1800	34.7907	4190	40.2	34
34.8105	2130	34.8105	1526	34.8105	4008	40.22	37
34.8302	2465	34.8302	1697	34.8302	3946	40.24	38
34.8499	2107	34.8499	1877	34.8499	4013	40.26	34
34.8697	1431	34.8697	1544	34.8697	3893	40.28	41
34.8894	1326	34.8894	1326	34.8894	3692	40.3	43
34.9091	1533	34.9091	1347	34.9091	3792	40.32	33
34.9288	1585	34.9288	1301	34.9288	3651	40.34	30
34.9486	1306	34.9486	1343	34.9486	3720	40.36	41
34.9683	1030	34.9683	1497	34.9683	3588	40.38	30
34.988	1203	34.988	1668	34.988	3536	40.4	39
35.0078	1230	35.0078	1687	35.0078	3471	40.42	44
35.0275	1222	35.0275	1987	35.0275	3442	40.44	41
35.0472	1312	35.0472	2147	35.0472	3450	40.46	42
35.067	1417	35.067	2014	35.067	3416	40.48	31
35.0867	1473	35.0867	1649	35.0867	3417	40.5	36
35.1064	1495	35.1064	1580	35.1064	3338	40.52	49
35.1261	1444	35.1261	1742	35.1261	3480	40.54	38
35.1459	1226	35.1459	1881	35.1459	3357	40.56	46
35.1656	1199	35.1656	1718	35.1656	3362	40.58	37
35.1853	1338	35.1853	1617	35.1853	3350	40.6	28
35.2051	1315	35.2051	1606	35.2051	3452	40.62	44
35.2248	1331	35.2248	1740	35.2248	3527	40.64	43
35.2445	1481	35.2445	1707	35.2445	3506	40.66	43
35.2642	1538	35.2642	1702	35.2642	3571	40.68	34
35.284	1553	35.284	1821	35.284	3650	40.7	49
35.3037	1588	35.3037	1855	35.3037	3589	40.72	43
35.3234	1570	35.3234	1681	35.3234	3669	40.74	55
35.3432	1552	35.3432	1654	35.3432	3769	40.76	56
35.3629	1724	35.3629	1550	35.3629	3838	40.78	42
35.3826	1570	35.3826	1462	35.3826	3972	40.8	71
35.4023	1363	35.4023	1368	35.4023	4000	40.82	43
35.4221	1266	35.4221	1279	35.4221	4122	40.84	43
35.4418	1170	35.4418	1183	35.4418	4050	40.86	62
35.4615	1112	35.4615	1158	35.4615	4248	40.88	64
35.4813	1036	35.4813	1137	35.4813	4361	40.9	55
35.501	930	35.501	1335	35.501	4366	40.92	49
35.5207	899	35.5207	1434	35.5207	4376	40.94	55
35.5404	943	35.5404	1463	35.5404	4418	40.96	60
35.5602	968	35.5602	1463	35.5602	4538	40.98	52
35.5799	1129	35.5799	1686	35.5799	4706	41	45
35.5996	1307	35.5996	2307	35.5996	4639	41.02	50
35.6194	1461	35.6194	2826	35.6194	4652	41.04	40
35.6391	1641	35.6391	2916	35.6391	4560	41.06	52
35.6588	1761	35.6588	2331	35.6588	4572	41.08	44
35.6786	2166	35.6786	2107	35.6786	4388	41.1	29
35.6983	2328	35.6983	2005	35.6983	4335	41.12	43
35.718	2292	35.718	1942	35.718	4374	41.14	47
35.7377	2147	35.7377	1794	35.7377	4340	41.16	40
35.7575	1913	35.7575	1438	35.7575	4233	41.18	27
35.7772	1607	35.7772	1217	35.7772	4192	41.2	41
35.7969	1352	35.7969	1034	35.7969	4284	41.22	41
35.8167	1248	35.8167	862	35.8167	4207	41.24	24
35.8364	1126	35.8364	859	35.8364	4259	41.26	43
35.8561	993	35.8561	880	35.8561	4485	41.28	33
35.8758	727	35.8758	808	35.8758	4325	41.3	48
35.8956	649	35.8956	877	35.8956	4468	41.32	36
35.9153	631	35.9153	880	35.9153	4668	41.34	43
35.935	588	35.935	868	35.935	4797	41.36	34
35.9548	609	35.9548	856	35.9548	4866	41.38	34
35.9745	591	35.9745	846	35.9745	4971	41.4	37
35.9942	639	35.9942	957	35.9942	5050	41.42	29
36.0139	591	36.0139	937	36.0139	5208	41.44	28
36.0337	620	36.0337	967	36.0337	5459	41.46	39
36.0534	618	36.0534	976	36.0534	5322	41.48	33
36.0731	601	36.0731	927	36.0731	5681	41.5	34
36.0929	625	36.0929	950	36.0929	5650	41.52	53
36.1126	625	36.1126	1081	36.1126	5848	41.54	34
36.1323	664	36.1323	1178	36.1323	5881	41.56	33
36.152	627	36.152	1227	36.152	5906	41.58	36
36.1718	725	36.1718	1353	36.1718	6063	41.6	28
36.1915	789	36.1915	1471	36.1915	6218	41.62	30
36.2112	762	36.2112	1643	36.2112	6388	41.64	25
36.231	877	36.231	1838	36.231	6344	41.66	51
36.2507	1030	36.2507	2185	36.2507	6229	41.68	33
36.2704	1191	36.2704	2592	36.2704	6436	41.7	27
36.2901	1411	36.2901	3076	36.2901	6425	41.72	35
36.3099	1484	36.3099	3107	36.3099	6456	41.74	33
36.3296	1608	36.3296	3149	36.3296	6394	41.76	27
36.3493	1807	36.3493	3557	36.3493	6329	41.78	44
36.3691	2389	36.3691	4353	36.3691	6234	41.8	41
36.3888	3107	36.3888	4976	36.3888	6138	41.82	36
36.4085	3646	36.4085	5366	36.4085	5990	41.84	28
36.4283	4224	36.4283	5436	36.4283	5499	41.86	31
36.448	4803	36.448	5134	36.448	5349	41.88	33
36.4677	5189	36.4677	4541	36.4677	5032	41.9	29
36.4874	5302	36.4874	3747	36.4874	4783	41.92	31
36.5072	5149	36.5072	3163	36.5072	4474	41.94	43
36.5269	4873	36.5269	2948	36.5269	4081	41.96	32
36.5466	4284	36.5466	2407	36.5466	4216	41.98	38
36.5664	3410	36.5664	1867	36.5664	3876	42	30
36.5861	2709	36.5861	1333	36.5861	3587	42.02	35
36.6058	2350	36.6058	1039	36.6058	3494	42.04	23
36.6255	1983	36.6255	888	36.6255	3289	42.06	28
36.6453	1545	36.6453	765	36.6453	3290	42.08	25
36.665	1142	36.665	768	36.665	3283	42.1	34
36.6847	865	36.6847	718	36.6847	3084	42.12	37
36.7045	761	36.7045	712	36.7045	3087	42.14	31
36.7242	650	36.7242	679	36.7242	3048	42.16	38
36.7439	646	36.7439	637	36.7439	2982	42.18	30
36.7636	601	36.7636	673	36.7636	3007	42.2	33
36.7834	602	36.7834	643	36.7834	2998	42.22	32
36.8031	623	36.8031	643	36.8031	2945	42.24	24
36.8228	560	36.8228	655	36.8228	2920	42.26	32
36.8426	562	36.8426	651	36.8426	3084	42.28	30
36.8623	554	36.8623	657	36.8623	3044	42.3	28
36.882	507	36.882	728	36.882	3122	42.32	33
36.9017	568	36.9017	744	36.9017	3138	42.34	28
36.9215	538	36.9215	750	36.9215	3206	42.36	34
36.9412	514	36.9412	763	36.9412	3170	42.38	37
36.9609	557	36.9609	741	36.9609	3284	42.4	38
36.9807	594	36.9807	832	36.9807	3316	42.42	32
37.0004	637	37.0004	901	37.0004	3465	42.44	23
37.0201	640	37.0201	826	37.0201	3332	42.46	35
37.0398	701	37.0398	888	37.0398	3593	42.48	29
37.0596	715	37.0596	909	37.0596	3634	42.5	29
37.0793	656	37.0793	885	37.0793	3795	42.52	31
37.099	701	37.099	865	37.099	3851	42.54	31
37.1188	703	37.1188	854	37.1188	3823	42.56	32
37.1385	688	37.1385	841	37.1385	3966	42.58	26
37.1582	659	37.1582	838	37.1582	4054	42.6	38
37.178	649	37.178	870	37.178	4099	42.62	27
37.1977	661	37.1977	840	37.1977	4236	42.64	28
37.2174	632	37.2174	926	37.2174	4356	42.66	30
37.2371	694	37.2371	1081	37.2371	4444	42.68	33
37.2569	687	37.2569	1126	37.2569	4606	42.7	27
37.2766	666	37.2766	1233	37.2766	4782	42.72	37
37.2963	679	37.2963	1356	37.2963	4807	42.74	42
37.3161	653	37.3161	1339	37.3161	5036	42.76	36
37.3358	664	37.3358	1650	37.3358	5019	42.78	30
37.3555	816	37.3555	2188	37.3555	5103	42.8	40
37.3752	1004	37.3752	2720	37.3752	5277	42.82	32
37.395	1142	37.395	3327	37.395	5314	42.84	29
37.4147	1226	37.4147	4026	37.4147	5413	42.86	34
37.4344	1257	37.4344	4383	37.4344	5489	42.88	26
37.4542	1451	37.4542	3752	37.4542	5458	42.9	27
37.4739	1941	37.4739	3400	37.4739	5304	42.92	31
37.4936	2743	37.4936	2998	37.4936	5387	42.94	24
37.5133	3299	37.5133	2761	37.5133	5563	42.96	34
37.5331	3154	37.5331	2527	37.5331	5537	42.98	29
37.5528	2615	37.5528	2065	37.5528	5467	43	24
37.5725	1959	37.5725	1826	37.5725	5463	43.02	33
37.5923	1868	37.5923	1466	37.5923	5517	43.04	37
37.612	2010	37.612	1208	37.612	5516	43.06	24
37.6317	1739	37.6317	1125	37.6317	5370	43.08	26
37.6514	1542	37.6514	1136	37.6514	5258	43.1	30
37.6712	1208	37.6712	1258	37.6712	5202	43.12	26
37.6909	1053	37.6909	1315	37.6909	5090	43.14	33
37.7106	1113	37.7106	1448	37.7106	5059	43.16	33
37.7304	1110	37.7304	1677	37.7304	5000	43.18	35
37.7501	1133	37.7501	1826	37.7501	4847	43.2	30
37.7698	1292	37.7698	1679	37.7698	4708	43.22	27
37.7896	1722	37.7896	1720	37.7896	4645	43.24	34
37.8093	2019	37.8093	1927	37.8093	4571	43.26	33
37.829	2019	37.829	2071	37.829	4424	43.28	31
37.8487	1703	37.8487	1532	37.8487	4250	43.3	37
37.8685	1746	37.8685	1232	37.8685	4306	43.32	40
37.8882	1844	37.8882	1062	37.8882	4130	43.34	34
37.9079	1830	37.9079	1229	37.9079	4053	43.36	38
37.9277	1468	37.9277	1304	37.9277	3955	43.38	39
37.9474	1133	37.9474	998	37.9474	3954	43.4	28
37.9671	1050	37.9671	920	37.9671	3843	43.42	41
37.9868	1029	37.9868	862	37.9868	3837	43.44	34
38.0066	913	38.0066	964	38.0066	3708	43.46	32
38.0263	759	38.0263	1011	38.0263	3642	43.48	24
38.046	689	38.046	1111	38.046	3620	43.5	40
38.0658	664	38.0658	1106	38.0658	3664	43.52	42
38.0855	719	38.0855	1117	38.0855	3386	43.54	29
38.1052	797	38.1052	1144	38.1052	3500	43.56	40
38.1249	943	38.1249	1279	38.1249	3325	43.58	31
38.1447	1192	38.1447	1492	38.1447	3324	43.6	36
38.1644	1241	38.1644	1870	38.1644	3205	43.62	29
38.1841	1303	38.1841	2257	38.1841	3193	43.64	31
38.2039	1692	38.2039	2464	38.2039	3058	43.66	34
38.2236	2602	38.2236	2124	38.2236	3073	43.68	37
38.2433	3080	38.2433	2692	38.2433	3072	43.7	37
38.263	2799	38.263	3643	38.263	3066	43.72	34
38.2828	2830	38.2828	3170	38.2828	3095	43.74	30
38.3025	3129	38.3025	2085	38.3025	3085	43.76	26
38.3222	3804	38.3222	1509	38.3222	3085	43.78	40
38.342	3528	38.342	1655	38.342	3121	43.8	25
38.3617	2609	38.3617	1998	38.3617	3220	43.82	16
38.3814	1834	38.3814	1562	38.3814	3074	43.84	38
38.4011	1632	38.4011	1041	38.4011	3193	43.86	33
38.4209	1720	38.4209	826	38.4209	3271	43.88	26
38.4406	1469	38.4406	710	38.4406	3277	43.9	32
38.4603	1111	38.4603	690	38.4603	3292	43.92	25
38.4801	708	38.4801	749	38.4801	3429	43.94	32
38.4998	595	38.4998	763	38.4998	3346	43.96	35
38.5195	568	38.5195	754	38.5195	3545	43.98	36
38.5393	609	38.5393	891	38.5393	3640	44	36
38.559	564	38.559	952	38.559	3544	44.02	36
38.5787	577	38.5787	1010	38.5787	3502	44.04	34
38.5984	621	38.5984	1143	38.5984	3746	44.06	30
38.6182	585	38.6182	1194	38.6182	3623	44.08	37
38.6379	622	38.6379	1242	38.6379	3742	44.1	42
38.6576	674	38.6576	1127	38.6576	3752	44.12	38
38.6774	638	38.6774	1391	38.6774	3697	44.14	32
38.6971	693	38.6971	1731	38.6971	3686	44.16	36
38.7168	700	38.7168	1829	38.7168	3616	44.18	51
38.7365	783	38.7365	1878	38.7365	3543	44.2	35
38.7563	961	38.7563	1850	38.7563	3530	44.22	57
38.776	1369	38.776	2402	38.776	3579	44.24	53
38.7957	1898	38.7957	3167	38.7957	3554	44.26	57
38.8155	2053	38.8155	3021	38.8155	3422	44.28	64
38.8352	1568	38.8352	2228	38.8352	3142	44.3	53
38.8549	1336	38.8549	1880	38.8549	2982	44.32	67
38.8746	1434	38.8746	1800	38.8746	2989	44.34	80
38.8944	1635	38.8944	1826	38.8944	2879	44.36	63
38.9141	2155	38.9141	1788	38.9141	2752	44.38	75
38.9338	1932	38.9338	1385	38.9338	2661	44.4	53
38.9536	1139	38.9536	1129	38.9536	2708	44.42	60
38.9733	923	38.9733	915	38.9733	2568	44.44	66
38.993	940	38.993	820	38.993	2530	44.46	62
39.0127	1160	39.0127	863	39.0127	2516	44.48	51
39.0325	1241	39.0325	858	39.0325	2476	44.5	41
39.0522	974	39.0522	844	39.0522	2441	44.52	43
39.0719	852	39.0719	822	39.0719	2390	44.54	58
39.0917	945	39.0917	898	39.0917	2393	44.56	49
39.1114	836	39.1114	869	39.1114	2517	44.58	51
39.1311	820	39.1311	893	39.1311	2330	44.6	53
39.1508	845	39.1508	963	39.1508	2314	44.62	44
39.1706	840	39.1706	985	39.1706	2354	44.64	43
39.1903	821	39.1903	974	39.1903	2335	44.66	50
39.21	828	39.21	1077	39.21	2266	44.68	47
39.2298	837	39.2298	1175	39.2298	2227	44.7	46
39.2495	845	39.2495	1121	39.2495	2217	44.72	32
39.2692	857	39.2692	1085	39.2692	2140	44.74	30
39.289	874	39.289	1115	39.289	2104	44.76	43
39.3087	881	39.3087	1159	39.3087	2153	44.78	32
39.3284	839	39.3284	1306	39.3284	2013	44.8	34
39.3481	915	39.3481	1228	39.3481	2027	44.82	35
39.3679	973	39.3679	1299	39.3679	1937	44.84	41
39.3876	1054	39.3876	1136	39.3876	1957	44.86	27
39.4073	1114	39.4073	1048	39.4073	1773	44.88	30
39.4271	1291	39.4271	975	39.4271	1873	44.9	34
39.4468	1313	39.4468	945	39.4468	1907	44.92	35
39.4665	1291	39.4665	897	39.4665	1789	44.94	27
39.4862	1049	39.4862	946	39.4862	1808	44.96	31
39.506	919	39.506	811	39.506	1785	44.98	34
39.5257	897	39.5257	777	39.5257	1729	45	22
39.5454	909	39.5454	717	39.5454	1810	45.02	25
39.5652	890	39.5652	664	39.5652	1833	45.04	30
39.5849	745	39.5849	578	39.5849	1856	45.06	32
39.6046	672	39.6046	629	39.6046	1798	45.08	34
39.6243	530	39.6243	583	39.6243	1885	45.1	32
39.6441	512	39.6441	635	39.6441	1847	45.12	27
39.6638	552	39.6638	574	39.6638	1724	45.14	25
39.6835	493	39.6835	591	39.6835	1783	45.16	33
39.7033	508	39.7033	598	39.7033	1827	45.18	26
39.723	432	39.723	583	39.723	1871	45.2	20
39.7427	492	39.7427	604	39.7427	1850	45.22	24
39.7624	474	39.7624	622	39.7624	1911	45.24	28
39.7822	475	39.7822	586	39.7822	1919	45.26	25
39.8019	454	39.8019	559	39.8019	1922	45.28	38
39.8216	448	39.8216	607	39.8216	1922	45.3	37
39.8414	492	39.8414	615	39.8414	1986	45.32	33
39.8611	446	39.8611	681	39.8611	2055	45.34	40
39.8808	465	39.8808	666	39.8808	1957	45.36	22
39.9006	482	39.9006	756	39.9006	1987	45.38	32
39.9203	522	39.9203	777	39.9203	1983	45.4	27
39.94	511	39.94	859	39.94	2059	45.42	28
39.9597	592	39.9597	915	39.9597	2053	45.44	24
39.9795	664	39.9795	964	39.9795	2046	45.46	22
39.9992	638	39.9992	1001	39.9992	2016	45.48	26
40.0189	623	40.0189	1117	40.0189	1963	45.5	37
40.0387	627	40.0387	1188	40.0387	2004	45.52	31
40.0584	700	40.0584	1427	40.0584	2072	45.54	25
40.0781	857	40.0781	1403	40.0781	2007	45.56	30
40.0978	911	40.0978	1145	40.0978	2027	45.58	36
40.1176	994	40.1176	925	40.1176	2026	45.6	32
40.1373	1057	40.1373	857	40.1373	2028	45.62	25
40.157	912	40.157	914	40.157	2041	45.64	22
40.1768	911	40.1768	918	40.1768	1950	45.66	30
40.1965	863	40.1965	868	40.1965	2018	45.68	30
40.2162	772	40.2162	748	40.2162	2005	45.7	33
40.2359	708	40.2359	628	40.2359	1937	45.72	37
40.2557	669	40.2557	634	40.2557	1978	45.74	26
40.2754	680	40.2754	565	40.2754	1932	45.76	18
40.2951	585	40.2951	589	40.2951	1887	45.78	24
40.3149	497	40.3149	633	40.3149	1941	45.8	35
40.3346	522	40.3346	595	40.3346	2066	45.82	23
40.3543	482	40.3543	587	40.3543	1872	45.84	34
40.374	486	40.374	564	40.374	1933	45.86	29
40.3938	520	40.3938	637	40.3938	1878	45.88	23
40.4135	493	40.4135	600	40.4135	1991	45.9	24
40.4332	479	40.4332	576	40.4332	2018	45.92	39
40.453	506	40.453	563	40.453	1998	45.94	27
40.4727	502	40.4727	650	40.4727	2012	45.96	30
40.4924	487	40.4924	628	40.4924	2077	45.98	25
40.5121	508	40.5121	640	40.5121	2160	46	31
40.5319	512	40.5319	658	40.5319	2118	46.02	30
40.5516	477	40.5516	667	40.5516	2164	46.04	37
40.5713	477	40.5713	725	40.5713	2135	46.06	34
40.5911	537	40.5911	741	40.5911	2185	46.08	29
40.6108	538	40.6108	714	40.6108	2233	46.1	32
40.6305	545	40.6305	799	40.6305	2368	46.12	22
40.6503	587	40.6503	839	40.6503	2300	46.14	31
40.67	538	40.67	932	40.67	2336	46.16	26
40.6897	547	40.6897	960	40.6897	2464	46.18	26
40.7094	598	40.7094	1064	40.7094	2438	46.2	32
40.7292	685	40.7292	1069	40.7292	2444	46.22	34
40.7489	709	40.7489	1206	40.7489	2424	46.24	28
40.7686	792	40.7686	1334	40.7686	2471	46.26	24
40.7884	789	40.7884	1462	40.7884	2571	46.28	28
40.8081	901	40.8081	1520	40.8081	2565	46.3	28
40.8278	1020	40.8278	1685	40.8278	2594	46.32	30
40.8475	1087	40.8475	1836	40.8475	2584	46.34	29
40.8673	1212	40.8673	1878	40.8673	2651	46.36	31
40.887	1330	40.887	1905	40.887	2620	46.38	32
40.9067	1410	40.9067	1895	40.9067	2578	46.4	34
40.9265	1572	40.9265	1786	40.9265	2526	46.42	25
40.9462	1598	40.9462	1910	40.9462	2564	46.44	24
40.9659	1719	40.9659	1925	40.9659	2438	46.46	38
40.9856	1656	40.9856	1853	40.9856	2412	46.48	36
41.0054	1553	41.0054	1752	41.0054	2459	46.5	38
41.0251	1543	41.0251	1758	41.0251	2405	46.52	31
41.0448	1654	41.0448	1854	41.0448	2241	46.54	27
41.0646	1716	41.0646	1733	41.0646	2313	46.56	30
41.0843	1674	41.0843	1387	41.0843	2208	46.58	17
41.104	1828	41.104	1135	41.104	2065	46.6	33
41.1237	2405	41.1237	1077	41.1237	2127	46.62	27
41.1435	2773	41.1435	1036	41.1435	2038	46.64	20
41.1632	1956	41.1632	990	41.1632	1970	46.66	25
41.1829	1459	41.1829	893	41.1829	1905	46.68	25
41.2027	1437	41.2027	708	41.2027	1849	46.7	27
41.2224	1309	41.2224	629	41.2224	1800	46.72	26
41.2421	1489	41.2421	612	41.2421	1796	46.74	24
41.2618	1198	41.2618	587	41.2618	1789	46.76	34
41.2816	827	41.2816	562	41.2816	1792	46.78	30
41.3013	801	41.3013	534	41.3013	1796	46.8	31
41.321	628	41.321	524	41.321	1757	46.82	28
41.3408	560	41.3408	532	41.3408	1760	46.84	23
41.3605	479	41.3605	518	41.3605	1708	46.86	21
41.3802	512	41.3802	560	41.3802	1621	46.88	30
41.4	448	41.4	535	41.4	1722	46.9	28
41.4197	460	41.4197	507	41.4197	1729	46.92	24
41.4394	455	41.4394	529	41.4394	1729	46.94	31
41.4591	441	41.4591	568	41.4591	1714	46.96	20
41.4789	454	41.4789	557	41.4789	1728	46.98	23
41.4986	426	41.4986	539	41.4986	1697	47	30
41.5183	487	41.5183	506	41.5183	1757	47.02	31
41.5381	414	41.5381	557	41.5381	1735	47.04	27
41.5578	448	41.5578	559	41.5578	1716	47.06	29
41.5775	468	41.5775	535	41.5775	1631	47.08	21
41.5972	481	41.5972	572	41.5972	1655	47.1	27
41.617	496	41.617	543	41.617	1666	47.12	23
41.6367	499	41.6367	590	41.6367	1734	47.14	34
41.6564	507	41.6564	617	41.6564	1704	47.16	35
41.6762	491	41.6762	600	41.6762	1780	47.18	20
41.6959	496	41.6959	734	41.6959	1766	47.2	25
41.7156	533	41.7156	798	41.7156	1659	47.22	34
41.7353	559	41.7353	844	41.7353	1681	47.24	37
41.7551	565	41.7551	873	41.7551	1592	47.26	21
41.7748	574	41.7748	890	41.7748	1646	47.28	38
41.7945	611	41.7945	873	41.7945	1623	47.3	19
41.8143	711	41.8143	933	41.8143	1629	47.32	33
41.834	808	41.834	821	41.834	1618	47.34	25
41.8537	828	41.8537	699	41.8537	1638	47.36	36
41.8734	754	41.8734	691	41.8734	1564	47.38	23
41.8932	668	41.8932	753	41.8932	1545	47.4	31
41.9129	575	41.9129	666	41.9129	1546	47.42	31
41.9326	594	41.9326	668	41.9326	1521	47.44	33
41.9524	581	41.9524	573	41.9524	1561	47.46	26
41.9721	572	41.9721	524	41.9721	1597	47.48	24
41.9918	586	41.9918	541	41.9918	1615	47.5	27
42.0116	458	42.0116	554	42.0116	1554	47.52	30
42.0313	464	42.0313	527	42.0313	1537	47.54	29
42.051	470	42.051	524	42.051	1588	47.56	32
42.0707	429	42.0707	525	42.0707	1601	47.58	30
42.0905	455	42.0905	555	42.0905	1587	47.6	32
42.1102	467	42.1102	502	42.1102	1596	47.62	35
42.1299	425	42.1299	553	42.1299	1637	47.64	18
42.1497	432	42.1497	591	42.1497	1541	47.66	26
42.1694	455	42.1694	548	42.1694	1604	47.68	29
42.1891	480	42.1891	578	42.1891	1561	47.7	20
42.2088	473	42.2088	578	42.2088	1523	47.72	28
42.2286	470	42.2286	596	42.2286	1554	47.74	19
42.2483	477	42.2483	675	42.2483	1601	47.76	27
42.268	469	42.268	690	42.268	1586	47.78	25
42.2878	477	42.2878	732	42.2878	1591	47.8	32
42.3075	509	42.3075	745	42.3075	1628	47.82	21
42.3272	527	42.3272	762	42.3272	1559	47.84	22
42.3469	527	42.3469	727	42.3469	1593	47.86	26
42.3667	550	42.3667	693	42.3667	1639	47.88	21
42.3864	569	42.3864	690	42.3864	1593	47.9	40
42.4061	562	42.4061	743	42.4061	1648	47.92	31
42.4259	629	42.4259	788	42.4259	1628	47.94	25
42.4456	628	42.4456	793	42.4456	1656	47.96	25
42.4653	608	42.4653	819	42.4653	1643	47.98	26
42.485	691	42.485	834	42.485	1652	48	25
42.5048	681	42.5048	937	42.5048	1619	48.02	26
42.5245	641	42.5245	958	42.5245	1652	48.04	40
42.5442	720	42.5442	948	42.5442	1701	48.06	27
42.564	730	42.564	898	42.564	1598	48.08	25
42.5837	706	42.5837	996	42.5837	1658	48.1	36
42.6034	739	42.6034	1017	42.6034	1687	48.12	28
42.6231	786	42.6231	944	42.6231	1665	48.14	28
42.6429	802	42.6429	989	42.6429	1726	48.16	36
42.6626	851	42.6626	1011	42.6626	1658	48.18	28
42.6823	908	42.6823	972	42.6823	1730	48.2	31
42.7021	899	42.7021	892	42.7021	1678	48.22	34
42.7218	933	42.7218	860	42.7218	1698	48.24	37
42.7415	919	42.7415	916	42.7415	1695	48.26	22
42.7613	888	42.7613	805	42.7613	1689	48.28	31
42.781	808	42.781	835	42.781	1759	48.3	20
42.8007	758	42.8007	808	42.8007	1691	48.32	23
42.8204	798	42.8204	804	42.8204	1706	48.34	27
42.8402	746	42.8402	786	42.8402	1763	48.36	30
42.8599	733	42.8599	712	42.8599	1762	48.38	24
42.8796	804	42.8796	706	42.8796	1743	48.4	33
42.8994	843	42.8994	627	42.8994	1789	48.42	30
42.9191	726	42.9191	639	42.9191	1809	48.44	23
42.9388	757	42.9388	668	42.9388	1796	48.46	28
42.9585	679	42.9585	687	42.9585	1779	48.48	20
42.9783	646	42.9783	607	42.9783	1756	48.5	27
42.998	607	42.998	631	42.998	1813	48.52	36
43.0177	595	43.0177	616	43.0177	1821	48.54	39
43.0375	605	43.0375	621	43.0375	1712	48.56	14
43.0572	629	43.0572	624	43.0572	1814	48.58	33
43.0769	535	43.0769	606	43.0769	1845	48.6	28
43.0966	490	43.0966	556	43.0966	1809	48.62	33
43.1164	523	43.1164	564	43.1164	1741	48.64	26
43.1361	542	43.1361	568	43.1361	1755	48.66	26
43.1558	507	43.1558	611	43.1558	1840	48.68	24
43.1756	509	43.1756	613	43.1756	1791	48.7	36
43.1953	499	43.1953	634	43.1953	1843	48.72	24
43.215	509	43.215	587	43.215	1769	48.74	30
43.2347	558	43.2347	605	43.2347	1779	48.76	31
43.2545	556	43.2545	584	43.2545	1788	48.78	25
43.2742	573	43.2742	637	43.2742	1750	48.8	22
43.2939	624	43.2939	686	43.2939	1827	48.82	23
43.3137	639	43.3137	744	43.3137	1861	48.84	28
43.3334	675	43.3334	801	43.3334	1753	48.86	26
43.3531	778	43.3531	836	43.3531	1754	48.88	34
43.3728	801	43.3728	820	43.3728	1687	48.9	23
43.3926	827	43.3926	885	43.3926	1756	48.92	25
43.4123	920	43.4123	902	43.4123	1723	48.94	26
43.432	1031	43.432	903	43.432	1704	48.96	31
43.4518	1055	43.4518	907	43.4518	1706	48.98	25
43.4715	1078	43.4715	1100	43.4715	1696	49	33
43.4912	1016	43.4912	1098	43.4912	1642	49.02	38
43.511	1025	43.511	1175	43.511	1689	49.04	26
43.5307	1101	43.5307	1284	43.5307	1676	49.06	32
43.5504	1148	43.5504	1510	43.5504	1573	49.08	31
43.5701	1319	43.5701	1546	43.5701	1612	49.1	28
43.5899	1300	43.5899	1451	43.5899	1652	49.12	29
43.6096	1271	43.6096	1016	43.6096	1584	49.14	47
43.6293	1084	43.6293	843	43.6293	1669	49.16	26
43.6491	1028	43.6491	900	43.6491	1603	49.18	24
43.6688	987	43.6688	954	43.6688	1535	49.2	32
43.6885	885	43.6885	933	43.6885	1631	49.22	20
43.7082	791	43.7082	805	43.7082	1630	49.24	23
43.728	759	43.728	626	43.728	1701	49.26	51
43.7477	643	43.7477	618	43.7477	1623	49.28	29
43.7674	668	43.7674	575	43.7674	1717	49.3	35
43.7872	570	43.7872	556	43.7872	1778	49.32	29
43.8069	531	43.8069	557	43.8069	1730	49.34	28
43.8266	501	43.8266	554	43.8266	1827	49.36	26
43.8463	482	43.8463	588	43.8463	1948	49.38	20
43.8661	481	43.8661	594	43.8661	1925	49.4	35
43.8858	456	43.8858	612	43.8858	1995	49.42	21
43.9055	454	43.9055	542	43.9055	1936	49.44	26
43.9253	449	43.9253	570	43.9253	2109	49.46	30
43.945	477	43.945	528	43.945	2224	49.48	29
43.9647	445	43.9647	565	43.9647	2247	49.5	27
43.9844	495	43.9844	627	43.9844	2449	49.52	24
44.0042	479	44.0042	615	44.0042	2456	49.54	29
44.0239	463	44.0239	626	44.0239	2542	49.56	29
44.0436	465	44.0436	646	44.0436	2732	49.58	22
44.0634	459	44.0634	636	44.0634	2658	49.6	31
44.0831	443	44.0831	638	44.0831	2735	49.62	34
44.1028	467	44.1028	625	44.1028	2875	49.64	52
44.1226	471	44.1226	625	44.1226	2996	49.66	28
44.1423	452	44.1423	722	44.1423	3028	49.68	24
44.162	504	44.162	677	44.162	3252	49.7	30
44.1817	511	44.1817	782	44.1817	3220	49.72	34
44.2015	574	44.2015	794	44.2015	3406	49.74	35
44.2212	579	44.2212	800	44.2212	3455	49.76	46
44.2409	593	44.2409	879	44.2409	3598	49.78	28
44.2607	593	44.2607	979	44.2607	3604	49.8	26
44.2804	615	44.2804	935	44.2804	3730	49.82	32
44.3001	622	44.3001	1110	44.3001	3592	49.84	25
44.3198	651	44.3198	1215	44.3198	3621	49.86	36
44.3396	772	44.3396	1393	44.3396	3751	49.88	28
44.3593	838	44.3593	1650	44.3593	3708	49.9	30
44.379	970	44.379	1670	44.379	3601	49.92	40
[truncated: 794 more rows]

## Sheet: Raman
Raman
Sample A		Sample B		Sample C		LPE
Wavenumber (cm-1)	Intensity	Wavenumber (cm-1)	Intensity	Wavenumber (cm-1)	Intensity	Wavenumber (cm-1)	Intensity
101.795	308.667	101.795	295.354	101.795	395.333	101.795	2775.82
103.987	312.592	103.987	301.746	103.987	407.737	103.987	2704.93
106.179	314.37	106.179	307.815	106.179	396.159	106.179	2724.1
108.37	307.045	108.37	299.25	108.37	384.799	108.37	2724.47
110.562	305.798	110.562	290.582	110.562	391.991	110.562	2748.05
112.753	299.195	112.753	292.657	112.753	400.804	112.753	2730.32
114.943	298.392	114.943	281.124	114.943	398.319	114.943	2725.06
117.132	297.761	117.132	291.753	117.132	402.295	117.132	2690.51
119.321	298.39	119.321	299.159	119.321	392.637	119.321	2693.34
121.51	305.845	121.51	282.201	121.51	402.762	121.51	2722.61
123.699	302.549	123.699	288.853	123.699	391.955	123.699	2710.51
125.886	294.569	125.886	300.307	125.886	396.712	125.886	2745.58
128.074	296.57	128.074	299.889	128.074	399.903	128.074	2731.8
130.26	307.285	130.26	291.239	130.26	404.165	130.26	2741.83
132.446	299.539	132.446	286.01	132.446	403.767	132.446	2760.37
134.632	290.404	134.632	289.925	134.632	410.387	134.632	2731.35
136.817	305.518	136.817	303.364	136.817	424.506	136.817	2763.38
139.002	297.877	139.002	304.529	139.002	430.71	139.002	2771.65
141.186	303.989	141.186	304.139	141.186	418.987	141.186	2768.74
143.37	303.013	143.37	303.648	143.37	421.333	143.37	2749
145.554	301.489	145.554	314.082	145.554	426.956	145.554	2744.84
147.737	312.984	147.737	311.461	147.737	435.68	147.737	2749.93
149.919	310.348	149.919	313.754	149.919	441.144	149.919	2764.77
152.101	314.777	152.101	316.823	152.101	440.974	152.101	2798.44
154.282	326.485	154.282	325.698	154.282	459.409	154.282	2811.34
156.463	316.595	156.463	329.047	156.463	462.394	156.463	2802.05
158.644	331.808	158.644	336.376	158.644	481.21	158.644	2837.5
160.824	335.783	160.824	345.031	160.824	499.595	160.824	2822.25
163.002	333.9	163.002	352.566	163.002	488.425	163.002	2820.8
165.182	341.591	165.182	364.982	165.182	516.064	165.182	2852.8
167.36	345.087	167.36	368.279	167.36	514.204	167.36	2889.17
169.539	364.928	169.539	385.809	169.539	529.536	169.539	2900.6
171.716	358.897	171.716	384.027	171.716	549.642	171.716	2892.87
173.894	368.053	173.894	399.96	173.894	550.114	173.894	2903.2
176.069	360.29	176.069	399.911	176.069	550.096	176.069	2914.57
178.246	371.927	178.246	404.112	178.246	562.854	178.246	2893.22
180.421	383.635	180.421	413.444	180.421	582.489	180.421	2953.16
182.597	377.377	182.597	421.576	182.597	581.541	182.597	2973.84
184.771	376.304	184.771	421.13	184.771	590.947	184.771	2961.49
186.945	385.34	186.945	431.352	186.945	594.247	186.945	3012.46
189.119	403.098	189.119	448.681	189.119	622.523	189.119	3022.8
191.291	405.994	191.291	458.76	191.291	625.025	191.291	3019.04
193.464	404.493	193.464	454.66	193.464	645.641	193.464	3042.59
195.637	416.322	195.637	475.95	195.637	659.769	195.637	3073.51
197.808	431.928	197.808	490.979	197.808	669.94	197.808	3103.79
199.98	434.126	199.98	491.89	199.98	678.857	199.98	3115.4
202.15	440.311	202.15	499.508	202.15	679.015	202.15	3112.15
204.32	437.331	204.32	511.27	204.32	683.606	204.32	3130.06
206.491	445.355	206.491	528.131	206.491	689.562	206.491	3194.26
208.659	457.049	208.659	526.76	208.659	691.301	208.659	3198.73
210.829	468.018	210.829	527.809	210.829	699.734	210.829	3167.77
212.996	474.911	212.996	528.737	212.996	696.624	212.996	3223.4
215.165	486.835	215.165	537.492	215.165	685.184	215.165	3244.18
217.332	478.926	217.332	545.251	217.332	694.073	217.332	3250.93
219.499	495.806	219.499	539.814	219.499	698.343	219.499	3262.27
221.665	507.055	221.665	550.792	221.665	689.761	221.665	3259.64
223.832	501.518	223.832	562.416	223.832	703.988	223.832	3294.53
225.996	502.938	225.996	574.406	225.996	727.573	225.996	3267.34
228.162	507.089	228.162	557.701	228.162	705.316	228.162	3330.72
230.326	524.517	230.326	558.373	230.326	732.008	230.326	3377.02
232.49	526.733	232.49	563.847	232.49	737.163	232.49	3395.72
234.654	521.934	234.654	569.854	234.654	727.268	234.654	3382.38
236.816	530.254	236.816	570.235	236.816	726.258	236.816	3402.79
238.979	532.725	238.979	570.439	238.979	750.813	238.979	3422.75
241.141	541.021	241.141	564.61	241.141	739.533	241.141	3419.47
243.303	536.245	243.303	560.189	243.303	752.694	243.303	3444.58
245.463	536.999	245.463	568.139	245.463	752.387	245.463	3421.64
247.625	525.124	247.625	581.692	247.625	745.455	247.625	3412.07
249.785	530.258	249.785	575.583	249.785	769.739	249.785	3467.48
251.944	523.684	251.944	589.717	251.944	775.927	251.944	3444.11
254.103	534.086	254.103	596.843	254.103	783.422	254.103	3410.75
256.263	538.744	256.263	590.476	256.263	793.207	256.263	3424.51
258.421	551.51	258.421	623.271	258.421	798.802	258.421	3442.45
260.578	559.59	260.578	627.463	260.578	836.36	260.578	3430.76
262.735	567.254	262.735	650.294	262.735	828.436	262.735	3456.73
264.892	582.473	264.892	669.925	264.892	848.346	264.892	3513.35
267.048	598.462	267.048	680.796	267.048	845.34	267.048	3504.23
269.205	593.746	269.205	702.382	269.205	854.566	269.205	3534.86
271.36	613.171	271.36	702.926	271.36	859.224	271.36	3533.25
273.515	642.398	273.515	711.081	273.515	867.915	273.515	3531.82
275.669	646.014	275.669	725.835	275.669	868.781	275.669	3536.88
277.823	650.734	277.823	723.046	277.823	879.425	277.823	3570.02
279.976	670.773	279.976	745.521	279.976	898.806	279.976	3630.14
282.129	672.153	282.129	759.585	282.129	899.849	282.129	3655.49
284.281	707.289	284.281	769.953	284.281	901.83	284.281	3716.31
286.433	684.854	286.433	758.034	286.433	922.423	286.433	3749.54
288.585	702.532	288.585	766.849	288.585	921.026	288.585	3801.63
290.736	702.246	290.736	772.013	290.736	924.404	290.736	3857.87
292.887	696.098	292.887	759.693	292.887	938.545	292.887	3897.23
295.037	700.731	295.037	776.172	295.037	941.331	295.037	3929.45
297.187	708.176	297.187	785.464	297.187	926.812	297.187	3942.91
299.336	714.065	299.336	785.637	299.336	946.58	299.336	3988.35
301.485	734.324	301.485	801.216	301.485	963.849	301.485	4013.68
303.633	738.596	303.633	794.828	303.633	988.334	303.633	4027.65
305.781	764.036	305.781	824.209	305.781	969.385	305.781	4073.09
307.927	784.751	307.927	817.923	307.927	975.519	307.927	4074.49
310.074	824.721	310.074	835.135	310.074	964.766	310.074	4083.22
312.22	860.244	312.22	821.588	312.22	950.022	312.22	4041.76
314.366	900.332	314.366	828.633	314.366	939.034	314.366	4044.54
316.512	841.724	316.512	831.423	316.512	953.799	316.512	3995.09
318.656	780.152	318.656	816.45	318.656	949.59	318.656	3963.12
320.801	735.873	320.801	799.674	320.801	949.11	320.801	3895.08
322.945	719.617	322.945	794.313	322.945	945.742	322.945	3881.01
325.089	733.39	325.089	796.983	325.089	942.575	325.089	3881.96
327.231	728.75	327.231	806.728	327.231	930.453	327.231	3875.17
329.373	732.375	329.373	796.859	329.373	944.807	329.373	3920.72
331.516	724.008	331.516	774.954	331.516	942.523	331.516	3958.51
333.658	723.016	333.658	779.66	333.658	946.219	333.658	3968.72
335.798	697.189	335.798	783.944	335.798	970.214	335.798	4055.49
337.939	725.232	337.939	795.691	337.939	976.56	337.939	4133.6
340.08	724.415	340.08	809.051	340.08	988.12	340.08	4153.85
342.219	718.471	342.219	821.668	342.219	987.901	342.219	4173.27
344.358	729.255	344.358	817.757	344.358	1021.33	344.358	4161.66
346.496	726.089	346.496	827.16	346.496	1030.03	346.496	4060.35
348.635	724.427	348.635	834.4	348.635	1027.15	348.635	4060.88
350.772	738.905	350.772	842.003	350.772	1025.37	350.772	3983.35
352.91	742.525	352.91	860.824	352.91	1032.14	352.91	3941.41
355.046	761.22	355.046	884.829	355.046	1029.48	355.046	3955.91
357.183	763.214	357.183	874.879	357.183	1017.85	357.183	3930.06
359.319	754.229	359.319	870.935	359.319	1018.69	359.319	3942.64
361.454	752.667	361.454	851.343	361.454	1032.14	361.454	4002.49
363.589	737.397	363.589	849.942	363.589	1016.32	363.589	4047.81
365.724	717.534	365.724	852.084	365.724	1004.5	365.724	4099.29
367.857	716.538	367.857	843.698	367.857	994.447	367.857	4118.44
369.991	709.751	369.991	839.621	369.991	999.231	369.991	4228.3
372.124	719.81	372.124	831.728	372.124	988.774	372.124	4300.65
374.257	699.304	374.257	828.217	374.257	989.643	374.257	4344.07
376.389	697.495	376.389	808.594	376.389	996.12	376.389	4416.58
378.52	675.845	378.52	814.24	378.52	1008.49	378.52	4375.47
380.652	656.175	380.652	794.208	380.652	1013.07	380.652	4349.97
382.782	670.627	382.782	794.297	382.782	1005.57	382.782	4351.45
384.912	666.53	384.912	789.042	384.912	1017.12	384.912	4297.73
387.043	647.73	387.043	795.499	387.043	1009.08	387.043	4214.62
389.172	655.789	389.172	789.723	389.172	987.039	389.172	4148.08
391.3	649.962	391.3	786.298	391.3	977.237	391.3	4134.94
393.428	632.551	393.428	765.055	393.428	952.618	393.428	4062.37
395.557	631.537	395.557	754.197	395.557	937.026	395.557	4017.08
397.684	621.113	397.684	745.313	397.684	931.125	397.684	3991.7
399.811	609.445	399.811	725.761	399.811	932.549	399.811	3990.58
401.937	608.134	401.937	719.038	401.937	944.885	401.937	3986.42
404.063	593.539	404.063	715.346	404.063	936.871	404.063	3989.16
406.188	593.299	406.188	708.917	406.188	934.067	406.188	3978.54
408.314	580.604	408.314	691.144	408.314	936.977	408.314	4012.21
410.439	584.941	410.439	706.811	410.439	935.532	410.439	4087.12
412.563	587.338	412.563	704.292	412.563	919.039	412.563	4175.09
414.686	568.326	414.686	705.083	414.686	898.544	414.686	4413.66
416.809	560.35	416.809	689.646	416.809	904.129	416.809	4653.77
418.932	557.251	418.932	679.762	418.932	901.715	418.932	4948.57
421.054	543.315	421.054	667.603	421.054	912.41	421.054	5196.71
423.176	543.865	423.176	665.181	423.176	931.587	423.176	5324.89
425.297	538.683	425.297	647.133	425.297	961.087	425.297	5343.21
427.418	545.945	427.418	662.941	427.418	938.87	427.418	5317.88
429.538	540.257	429.538	661.792	429.538	970.568	429.538	5274.25
431.658	542.935	431.658	688.328	431.658	980.395	431.658	5317.77
433.778	559.906	433.778	701.86	433.778	1003.51	433.778	5346.53
435.897	560.289	435.897	732.39	435.897	1030.74	435.897	5367.9
438.015	576.278	438.015	760.434	438.015	1043.34	438.015	5255.84
440.134	601.627	440.134	786.259	440.134	1082.75	440.134	5095.01
442.251	616.794	442.251	793.243	442.251	1132.97	442.251	4952.59
444.368	647.254	444.368	841.537	444.368	1158.92	444.368	4786.78
446.484	671.978	446.484	891.741	446.484	1193.76	446.484	4659.32
448.6	685.17	448.6	926.559	448.6	1216.54	448.6	4565.7
450.716	696.488	450.716	950.875	450.716	1229.92	450.716	4498.78
452.832	714.565	452.832	989.005	452.832	1208.78	452.832	4450.72
454.947	728.05	454.947	997.917	454.947	1204.13	454.947	4435.36
457.061	740.276	457.061	983.055	457.061	1209.99	457.061	4435.55
459.174	764.998	459.174	957.934	459.174	1201.77	459.174	4417.29
461.288	773.536	461.288	946.015	461.288	1215.78	461.288	4452.67
463.401	792.097	463.401	940.927	463.401	1214.39	463.401	4422.63
465.514	799.246	465.514	928.101	465.514	1191.92	465.514	4386.84
467.625	816.836	467.625	952.598	467.625	1182.17	467.625	4327.48
469.737	821.937	469.737	969.243	469.737	1175.38	469.737	4322.76
471.848	821.944	471.848	978.276	471.848	1178.4	471.848	4288.51
473.958	824.424	473.958	967.408	473.958	1181.24	473.958	4187.22
476.069	831.471	476.069	967.158	476.069	1188.06	476.069	4118.64
478.179	832.823	478.179	966.807	478.179	1181.58	478.179	4066.36
480.287	846.018	480.287	963.671	480.287	1156.22	480.287	4026.31
482.397	815.757	482.397	945.852	482.397	1144.9	482.397	4003.51
484.504	802.357	484.504	956.3	484.504	1150.79	484.504	3960.84
486.612	806.032	486.612	939.978	486.612	1137.84	486.612	3941.35
488.719	808.138	488.719	945.678	488.719	1124.51	488.719	3925.5
490.827	782.368	490.827	930.706	490.827	1103.53	490.827	3952.36
492.932	779.295	492.932	913.861	492.932	1088.82	492.932	3952.67
495.039	789.077	495.039	909.887	495.039	1098.41	495.039	3893.72
497.144	773.19	497.144	898.67	497.144	1076.37	497.144	3905.97
499.25	784.092	499.25	908.174	499.25	1065.26	499.25	3936.75
501.354	792.732	501.354	876.677	501.354	1045.89	501.354	3938.35
503.458	786.118	503.458	862.352	503.458	1044.4	503.458	3914.99
505.561	781.299	505.561	855.9	505.561	1038.08	505.561	3924.4
507.665	783.269	507.665	856.489	507.665	1032.15	507.665	3934.42
509.768	794.141	509.768	858.268	509.768	1039.04	509.768	3946.41
511.869	783.969	511.869	854.256	511.869	1045.61	511.869	3936.61
513.972	783.07	513.972	843.156	513.972	1055	513.972	3928.16
516.073	794.647	516.073	861.39	516.073	1033.23	516.073	3935.03
518.173	802.788	518.173	858.468	518.173	1058.76	518.173	3908.1
520.275	814.229	520.275	857.756	520.275	1083.95	520.275	3955.45
522.374	819.755	522.374	875.422	522.374	1085.32	522.374	3969.26
524.473	835.358	524.473	898.751	524.473	1090.57	524.473	3929.08
526.573	845.675	526.573	900.559	526.573	1087.47	526.573	3938.6
528.672	844.422	528.672	902.118	528.672	1093.85	528.672	3926.14
530.769	859.63	530.769	901.063	530.769	1108.07	530.769	3967.83
532.867	843.675	532.867	910.593	532.867	1109.56	532.867	3956.25
534.965	841.606	534.965	903.142	534.965	1125.49	534.965	3983.9
537.061	852.056	537.061	929.742	537.061	1138.11	537.061	4025.1
539.157	837.668	539.157	929.468	539.157	1146.78	539.157	4044.45
541.253	851.685	541.253	933.214	541.253	1144.43	541.253	4066.4
543.348	849.605	543.348	925.074	543.348	1162.26	543.348	4058.85
545.443	868.02	545.443	932.048	545.443	1173.19	545.443	4094.05
547.537	863.286	547.537	938.34	547.537	1169.88	547.537	4139.49
549.632	864.859	549.632	942.006	549.632	1151.49	549.632	4181.84
551.726	846.777	551.726	956.09	551.726	1161.32	551.726	4216.59
553.819	859.011	553.819	945.297	553.819	1165.93	553.819	4208.34
555.911	858.876	555.911	945.032	555.911	1169.33	555.911	4236.92
558.003	877.81	558.003	958.422	558.003	1143.46	558.003	4264.78
560.095	859.64	560.095	957.253	560.095	1150.13	560.095	4330.49
562.186	862.143	562.186	947.135	562.186	1169.75	562.186	4346.68
564.277	874.915	564.277	958.965	564.277	1167.77	564.277	4404.94
566.367	888.307	566.367	955.468	566.367	1170.87	566.367	4412.51
568.457	882.62	568.457	968.694	568.457	1171.61	568.457	4486.05
570.547	866.695	570.547	968.094	570.547	1170.78	570.547	4482.85
572.635	869.329	572.635	975.67	572.635	1195.57	572.635	4501.37
574.723	880.376	574.723	981.854	574.723	1206.19	574.723	4487.05
576.811	872.644	576.811	986.962	576.811	1227.43	576.811	4477.79
578.899	886.887	578.899	998.371	578.899	1238.44	578.899	4447.93
580.986	890.636	580.986	1001.38	580.986	1265.56	580.986	4444.23
583.073	896.061	583.073	1007.63	583.073	1257.89	583.073	4436.69
585.16	896.043	585.16	1014.09	585.16	1237.45	585.16	4382.32
587.244	915.471	587.244	1023.87	587.244	1246.91	587.244	4380.2
589.33	929.519	589.33	1026.44	589.33	1255.73	589.33	4419.19
591.415	924.91	591.415	1045.7	591.415	1265.04	591.415	4378.84
593.5	921.534	593.5	1043.9	593.5	1262.38	593.5	4418.09
595.584	928.484	595.584	1055.61	595.584	1297.52	595.584	4436.95
597.667	925.049	597.667	1050.09	597.667	1309.53	597.667	4487.05
599.75	937.275	599.75	1026.73	599.75	1310	599.75	4566.35
601.833	938.702	601.833	1025.27	601.833	1330.25	601.833	4612.66
603.914	944.725	603.914	1045.07	603.914	1329.09	603.914	4689.4
605.996	969.128	605.996	1053.54	605.996	1355.62	605.996	4788.32
608.078	976.647	608.078	1061.18	608.078	1388.36	608.078	4841.02
610.158	992.44	610.158	1087.11	610.158	1398.81	610.158	4956.73
612.238	1030.45	612.238	1113.77	612.238	1409.43	612.238	5059.25
614.318	1065.21	614.318	1149.62	614.318	1432.66	614.318	5102.11
616.397	1071.92	616.397	1192.27	616.397	1443.81	616.397	5261.26
618.477	1088.24	618.477	1219.78	618.477	1422.73	618.477	5387.48
620.555	1098.57	620.555	1222.79	620.555	1429.05	620.555	5439.47
622.633	1077.79	622.633	1245.54	622.633	1408.68	622.633	5556.17
624.71	1078.83	624.71	1254.4	624.71	1394.87	624.71	5661.9
626.788	1084.04	626.788	1213.01	626.788	1385.61	626.788	5715.11
628.864	1062.96	628.864	1191.66	628.864	1369.26	628.864	5764.54
630.941	1030.96	630.941	1174.42	630.941	1335.93	630.941	5817.39
633.016	1013.98	633.016	1166.21	633.016	1313.65	633.016	5813.22
635.092	990.24	635.092	1137.29	635.092	1332.3	635.092	5795.36
637.166	1005.4	637.166	1134.31	637.166	1338.31	637.166	5729.04
639.24	978.019	639.24	1139.8	639.24	1356.65	639.24	5723.8
641.315	983.982	641.315	1133.05	641.315	1372.66	641.315	5627.18
643.388	996.296	643.388	1116.59	643.388	1370.6	643.388	5593.22
645.461	997.129	645.461	1137.94	645.461	1378.16	645.461	5487.21
647.534	996.08	647.534	1137.56	647.534	1402.23	647.534	5436.88
649.605	997.98	649.605	1126.05	649.605	1408.19	649.605	5445.17
651.678	989.664	651.678	1152.1	651.678	1428.41	651.678	5416.61
653.749	984.367	653.749	1145.6	653.749	1472.6	653.749	5348.5
655.819	984.722	655.819	1166.06	655.819	1492.4	655.819	5317.97
657.889	986.578	657.889	1173.5	657.889	1517.65	657.889	5321.8
659.96	991.3	659.96	1178.94	659.96	1547.99	659.96	5307.09
662.029	971.31	662.029	1194.08	662.029	1577.81	662.029	5291.05
664.098	996.634	664.098	1228.18	664.098	1612.59	664.098	5236.09
666.166	1015.56	666.166	1243.88	666.166	1668.65	666.166	5264.73
668.234	1039.66	668.234	1249.37	668.234	1669.19	668.234	5280.78
670.302	1031.85	670.302	1282.44	670.302	1687.44	670.302	5223.24
672.369	1027.65	672.369	1312.41	672.369	1687.05	672.369	5237.16
674.436	1047.82	674.436	1352.36	674.436	1672.69	674.436	5182.66
676.502	1064.58	676.502	1352.82	676.502	1634.93	676.502	5222.62
678.568	1073.21	678.568	1361.2	678.568	1619.62	678.568	5183.32
680.633	1067.56	680.633	1373.66	680.633	1584.45	680.633	5177.4
682.698	1063.98	682.698	1365.12	682.698	1550.65	682.698	5165.99
684.762	1056.9	684.762	1368.22	684.762	1539.17	684.762	5113.96
686.826	1062.49	686.826	1350.75	686.826	1497.71	686.826	5119.93
688.89	1047.9	688.89	1346.51	688.89	1487.37	688.89	5089.73
690.953	1054	690.953	1344.32	690.953	1470.02	690.953	5088.89
693.015	1061.21	693.015	1331.05	693.015	1458.22	693.015	5058.84
695.078	1032.66	695.078	1317.54	695.078	1443.34	695.078	4999.27
697.139	1015.2	697.139	1288.97	697.139	1447.29	697.139	5020.68
699.201	1036.61	699.201	1288.72	699.201	1451.27	699.201	4987.88
701.262	1042.66	701.262	1299.55	701.262	1450.56	701.262	5017.45
703.322	1035.21	703.322	1272.58	703.322	1479.52	703.322	4967.2
705.382	1040.39	705.382	1272.9	705.382	1487.67	705.382	5049.02
707.442	1052.86	707.442	1269.91	707.442	1490.16	707.442	5034.57
709.501	1071.62	709.501	1273.74	709.501	1491.44	709.501	5060
711.559	1080.36	711.559	1276.09	711.559	1479.36	711.559	5094.18
713.617	1096.11	713.617	1277.91	713.617	1515.89	713.617	5166.16
715.675	1119.94	715.675	1282.64	715.675	1498.22	715.675	5189.15
717.733	1136.69	717.733	1279.38	717.733	1526.87	717.733	5262.9
719.79	1139.98	719.79	1320.67	719.79	1544.37	719.79	5325.81
721.845	1162.84	721.845	1332.99	721.845	1515.78	721.845	5355.15
723.901	1172.74	723.901	1313.58	723.901	1534.36	723.901	5414.73
725.957	1167.82	725.957	1351.11	725.957	1552.93	725.957	5400.66
728.013	1218.14	728.013	1327.2	728.013	1549.44	728.013	5345.69
730.066	1211.8	730.066	1380.96	730.066	1575.52	730.066	5330.21
732.121	1230.74	732.121	1386.01	732.121	1585.76	732.121	5332.41
734.175	1240.04	734.175	1368.65	734.175	1593.11	734.175	5354.7
736.227	1262.23	736.227	1384.28	736.227	1591.85	736.227	5310.99
738.281	1243.43	738.281	1398.39	738.281	1619.83	738.281	5302.5
740.333	1234.77	740.333	1412.73	740.333	1612.19	740.333	5267.3
742.385	1232.72	742.385	1409.24	742.385	1626.52	742.385	5237.41
744.437	1225.35	744.437	1416	744.437	1605.58	744.437	5200.78
746.487	1226.85	746.487	1407.98	746.487	1617.46	746.487	5228.41
748.538	1231.44	748.538	1402.29	748.538	1646.89	748.538	5159.4
750.588	1219.86	750.588	1419.41	750.588	1659.92	750.588	5176.47
752.638	1182.99	752.638	1427.27	752.638	1653.86	752.638	5158.04
754.686	1183.11	754.686	1408.2	754.686	1691.16	754.686	5166.49
756.736	1197.53	756.736	1405.81	756.736	1703.79	756.736	5200.34
758.784	1184.68	758.784	1423.91	758.784	1710.53	758.784	5180.41
760.832	1195.35	760.832	1431.12	760.832	1750.14	760.832	5262.61
762.879	1209.14	762.879	1448.27	762.879	1757.76	762.879	5279.54
764.927	1230.34	764.927	1463.13	764.927	1757.02	764.927	5299.54
766.973	1232.99	766.973	1471.97	766.973	1749.99	766.973	5370.32
769.019	1272.32	769.019	1470.87	769.019	1766.63	769.019	5380.77
771.065	1268.62	771.065	1481.56	771.065	1772.36	771.065	5420.72
773.11	1266.28	773.11	1469.19	773.11	1762.41	773.11	5506.06
775.154	1268.84	775.154	1493.77	775.154	1780.5	775.154	5514.65
777.199	1232.36	777.199	1513.19	777.199	1786.36	777.199	5581.51
779.243	1251.56	779.243	1510.39	779.243	1835.73	779.243	5624.6
781.286	1213.97	781.286	1507.33	781.286	1869.05	781.286	5681.67
783.33	1214.48	783.33	1521.21	783.33	1948.89	783.33	5664
785.372	1238.83	785.372	1516.02	785.372	1992.74	785.372	5719.76
787.414	1255.15	787.414	1520.2	787.414	2017.43	787.414	5698.6
789.456	1259.93	789.456	1551.55	789.456	2044.69	789.456	5658.67
791.498	1291.22	791.498	1611.89	791.498	2124.38	791.498	5649.73
793.538	1337.56	793.538	1623.84	793.538	2115.99	793.538	5614.58
795.578	1363.52	795.578	1662.69	795.578	2127.63	795.578	5575.91
797.618	1363.45	797.618	1707.17	797.618	2163.49	797.618	5513.84
799.658	1386.48	799.658	1739.53	799.658	2141.54	799.658	5432.31
801.696	1389.71	801.696	1776.97	801.696	2131.21	801.696	5495.75
803.735	1409.77	803.735	1787.31	803.735	2136.73	803.735	5423.24
805.774	1398.26	805.774	1845.91	805.774	2085.22	805.774	5397.73
807.812	1428.7	807.812	1869.79	807.812	2049.96	807.812	5352.67
809.849	1421.54	809.849	1826.55	809.849	2012.89	809.849	5299.34
811.886	1429.77	811.886	1826.95	811.886	1971.69	811.886	5273.7
813.922	1429.19	813.922	1767.61	813.922	1926.92	813.922	5200.85
815.958	1442.25	815.958	1792.04	815.958	1885.44	815.958	5128.21
817.994	1415.06	817.994	1767.56	817.994	1844.08	817.994	5140.01
820.029	1406.99	820.029	1753.08	820.029	1779.19	820.029	5108.41
822.063	1376.59	822.063	1713.02	822.063	1767.65	822.063	5106.44
824.098	1333.64	824.098	1695.42	824.098	1742.75	824.098	5130.59
826.032	1322.37	826.032	1659.5	826.032	1711.63	826.032	5057.75
828.069	1304.49	828.069	1570.31	828.069	1701.84	828.069	5051.53
830.106	1277.58	830.106	1553.8	830.106	1704.7	830.106	5060.36
832.142	1291.18	832.142	1507.96	832.142	1667.2	832.142	5084.85
834.178	1256.6	834.178	1475.01	834.178	1653.11	834.178	5036.6
836.212	1256.45	836.212	1479.15	836.212	1674.73	836.212	4984.68
838.247	1228.38	838.247	1460.98	838.247	1624.31	838.247	4994.46
840.281	1228.73	840.281	1453.63	840.281	1609.17	840.281	4914.76
842.315	1218.01	842.315	1418.45	842.315	1619.09	842.315	4888.77
844.348	1213.41	844.348	1418.64	844.348	1602.37	844.348	4788.02
846.381	1200.85	846.381	1410.26	846.381	1612.77	846.381	4795.37
848.414	1201.11	848.414	1429.32	848.414	1572.4	848.414	4725.63
850.445	1182.23	850.445	1436.16	850.445	1574.96	850.445	4564.09
852.477	1168.05	852.477	1402.72	852.477	1557.54	852.477	4549.2
854.508	1183.77	854.508	1400.99	854.508	1539.22	854.508	4496.43
856.538	1175.65	856.538	1416.03	856.538	1532.23	856.538	4488.91
858.569	1185.35	858.569	1405.45	858.569	1528.37	858.569	4413.68
860.599	1176.63	860.599	1408.93	860.599	1495.51	860.599	4304.42
862.628	1156.71	862.628	1393.7	862.628	1508.72	862.628	4292.41
864.657	1169.15	864.657	1347.01	864.657	1514.02	864.657	4275.9
866.685	1161.1	866.685	1336.47	866.685	1512.31	866.685	4220.22
868.713	1162.67	868.713	1335.85	868.713	1512.53	868.713	4183.95
870.74	1170.39	870.74	1324.56	870.74	1521.9	870.74	4173.56
872.768	1182.92	872.768	1328.61	872.768	1557.18	872.768	4189.69
874.794	1160.91	874.794	1319.15	874.794	1542.39	874.794	4165.55
876.821	1209.1	876.821	1333.38	876.821	1537.72	876.821	4091.96
878.846	1198.69	878.846	1347.03	878.846	1543.46	878.846	4193.07
880.872	1208.1	880.872	1343.52	880.872	1551.17	880.872	4159.75
882.897	1210.98	882.897	1318.85	882.897	1566.41	882.897	4157.64
884.922	1190.82	884.922	1349.81	884.922	1570.14	884.922	4145.56
886.946	1197.98	886.946	1335.75	886.946	1562.73	886.946	4192.01
888.969	1185.17	888.969	1370.79	888.969	1548.6	888.969	4166.16
890.993	1192.34	890.993	1363.64	890.993	1507.2	890.993	4180.88
893.015	1167.54	893.015	1347.3	893.015	1470.92	893.015	4185.36
895.037	1175.93	895.037	1369.7	895.037	1466.56	895.037	4198.89
897.06	1132.5	897.06	1334.83	897.06	1418.4	897.06	4148.46
899.081	1129.43	899.081	1337.41	899.081	1394.2	899.081	4103.53
901.102	1113.82	901.102	1308.7	901.102	1336.04	901.102	4115.75
903.123	1100.34	903.123	1279.38	903.123	1347.4	903.123	4115.5
905.143	1085.31	905.143	1272.36	905.143	1332.98	905.143	4060.35
907.163	1058.01	907.163	1213.64	907.163	1312.01	907.163	4067.58
909.182	1054.93	909.182	1196.59	909.182	1279.47	909.182	3971.49
911.201	1029.59	911.201	1181.32	911.201	1257.22	911.201	3941.36
913.22	1013.24	913.22	1135.45	913.22	1236.8	913.22	3912.56
915.237	1035.57	915.237	1108.03	915.237	1229.44	915.237	3951.66
917.255	1003.8	917.255	1089.09	917.255	1198.74	917.255	3833.65
919.272	992.349	919.272	1058.7	919.272	1181.57	919.272	3834.36
921.289	987.091	921.289	1028.87	921.289	1189.39	921.289	3788.92
923.306	976.996	923.306	1033.82	923.306	1171.54	923.306	3828.51
925.321	972.959	925.321	1023.02	925.321	1128.22	925.321	3816.26
927.337	959.146	927.337	1002.74	927.337	1116.88	927.337	3737.44
929.351	951.964	929.351	981.459	929.351	1084.48	929.351	3775.48
931.366	931.822	931.366	944.878	931.366	1058.25	931.366	3764.37
933.38	931.283	933.38	953.217	933.38	1027.39	933.38	3692.48
935.394	894.819	935.394	931.675	935.394	1017.17	935.394	3705.56
937.407	888.375	937.407	921.924	937.407	986.28	937.407	3754.06
939.42	880.31	939.42	892.378	939.42	1008.69	939.42	3655.71
941.432	874.314	941.432	881.275	941.432	983.976	941.432	3728.04
943.444	870.232	943.444	859.969	943.444	991.154	943.444	3678.68
945.456	863.573	945.456	843.811	945.456	986.172	945.456	3691.85
947.467	858.892	947.467	821.375	947.467	1015.15	947.467	3699.09
949.477	882.58	949.477	833.472	949.477	1022.15	949.477	3680.57
951.488	861.8	951.488	837.992	951.488	1031.57	951.488	3686.59
953.498	898.246	953.498	807.684	953.498	1043.28	953.498	3674.79
955.507	920.047	955.507	836.097	955.507	1032.25	955.507	3679.34
957.516	942.593	957.516	839.655	957.516	1046.85	957.516	3683.46
959.524	944.226	959.524	861.188	959.524	1030.18	959.524	3697.54
961.532	953.127	961.532	856.225	961.532	1037.29	961.532	3732.83
963.541	975.581	963.541	884.063	963.541	1054.73	963.541	3684.18
965.547	1013.57	965.547	865.232	965.547	1053.78	965.547	3732.31
967.553	1043.85	967.553	877.657	967.553	1084.57	967.553	3697.19
969.561	1053.08	969.561	882.521	969.561	1075.6	969.561	3759.75
971.566	1062.53	971.566	896.448	971.566	1079.67	971.566	3747.79
973.573	1103.36	973.573	907.487	973.573	1102.89	973.573	3809.58
975.577	1131.9	975.577	903.869	975.577	1103.94	975.577	3824.25
977.581	1157.37	977.581	927.528	977.581	1102.75	977.581	3817.44
979.587	1174.82	979.587	941.916	979.587	1099.62	979.587	3891.82
981.59	1172.33	981.59	943.814	981.59	1090.06	981.59	3892.6
983.592	1186.76	983.592	950.044	983.592	1081.59	983.592	3956.62
985.597	1186.92	985.597	974.885	985.597	1058.59	985.597	3944.4
987.598	1181.6	987.598	959.986	987.598	1046.35	987.598	3976.81
989.6	1176.17	989.6	927.128	989.6	1024.08	989.6	4024.25
991.603	1153.21	991.603	922.972	991.603	1023.68	991.603	4048.81
993.603	1143.71	993.603	911.443	993.603	1005.11	993.603	4108.01
995.603	1097.12	995.603	885.601	995.603	1014.8	995.603	4174.63
997.603	1066.76	997.603	888.719	997.603	996.321	997.603	4168.37
999.605	1054.66	999.605	875.165	999.605	978.169	999.605	4260.2
1001.6	1010.92	1001.6	869.896	1001.6	971.359	1001.6	4240.24
1003.6	983.248	1003.6	852.327	1003.6	997.129	1003.6	4332.01
1005.6	966.036	1005.6	843.692	1005.6	1003.99	1005.6	4355.93
1007.6	944.156	1007.6	834.209	1007.6	1004.32	1007.6	4388.66
1009.6	929.343	1009.6	816.202	1009.6	1009.99	1009.6	4431.02
1011.59	914.158	1011.59	815.669	1011.59	1016.25	1011.59	4437.98
1013.59	919.33	1013.59	807.367	1013.59	1015.21	1013.59	4520.08
1015.59	928.835	1015.59	800.052	1015.59	1035.17	1015.59	4577.03
1017.58	906.237	1017.58	802.762	1017.58	1026.55	1017.58	4682.02
1019.58	948.786	1019.58	826.445	1019.58	1073.08	1019.58	4724.19
1021.57	931.603	1021.57	832.975	1021.57	1078.47	1021.57	4805.13
1023.57	946.356	1023.57	815.441	1023.57	1084.98	1023.57	4807.06
1025.56	946.335	1025.56	854.997	1025.56	1126.2	1025.56	4841.87
1027.56	983.026	1027.56	851.325	1027.56	1135.25	1027.56	4927.36
1029.55	978.866	1029.55	863.234	1029.55	1146	1029.55	4938.4
1031.54	979.5	1031.54	892.459	1031.54	1156.09	1031.54	5068.49
1033.54	1007.94	1033.54	877.304	1033.54	1155.19	1033.54	5084.05
1035.53	1016.58	1035.53	913.238	1035.53	1185.71	1035.53	5135.67
1037.52	1046.6	1037.52	932.35	1037.52	1230.6	1037.52	5228.86
1039.51	1053.18	1039.51	929.276	1039.51	1206.95	1039.51	5224.12
1041.5	1066.98	1041.5	971.438	1041.5	1223.94	1041.5	5306.56
1043.49	1095.89	1043.49	965.58	1043.49	1257.54	1043.49	5318.31
1045.48	1081.53	1045.48	982.886	1045.48	1269.72	1045.48	5343.75
1047.47	1110.43	1047.47	1012.85	1047.47	1267.73	1047.47	5360.3
1049.46	1094.32	1049.46	1029.5	1049.46	1288.62	1049.46	5422.32
1051.45	1125.16	1051.45	1035.14	1051.45	1302.36	1051.45	5458.1
1053.44	1135.62	1053.44	1045.24	1053.44	1302.29	1053.44	5477.97
1055.43	1149.87	1055.43	1091.8	1055.43	1306.44	1055.43	5496.97
1057.42	1177.28	1057.42	1089.64	1057.42	1326.33	1057.42	5410.62
1059.4	1193.35	1059.4	1130.82	1059.4	1384.68	1059.4	5448.58
1061.39	1206.77	1061.39	1158.79	1061.39	1420.49	1061.39	5432.94
1063.37	1237.88	1063.37	1163.24	1063.37	1408.53	1063.37	5420.45
1065.36	1285.3	1065.36	1192.82	1065.36	1431.25	1065.36	5343.38
1067.35	1297.94	1067.35	1215.49	1067.35	1442.86	1067.35	5387
1069.33	1336.71	1069.33	1237.3	1069.33	1457.23	1069.33	5349.52
1071.32	1361.96	1071.32	1271.12	1071.32	1476	1071.32	5329.67
1073.3	1357.67	1073.3	1291.81	1073.3	1464.39	1073.3	5291.41
1075.28	1378.25	1075.28	1315.44	1075.28	1501.09	1075.28	5230.29
1077.27	1371.03	1077.27	1325.15	1077.27	1450.56	1077.27	5250.63
1079.25	1371.98	1079.25	1343.61	1079.25	1460.57	1079.25	5233.94
1081.23	1357.69	1081.23	1343.79	1081.23	1462.94	1081.23	5174.44
1083.21	1348.56	1083.21	1321.95	1083.21	1423.45	1083.21	5202.78
1085.2	1342.14	1085.2	1343.71	1085.2	1417.93	1085.2	5151.97
1087.18	1323.86	1087.18	1318.64	1087.18	1405.96	1087.18	5126.4
1089.16	1304.29	1089.16	1310.22	1089.16	1369.81	1089.16	5112.47
1091.14	1280.66	1091.14	1303.88	1091.14	1366.12	1091.14	5018.5
1093.12	1292.67	1093.12	1305.25	1093.12	1372.73	1093.12	4998.87
1095.1	1281.7	1095.1	1296.06	1095.1	1353.74	1095.1	4980.42
1097.08	1278.81	1097.08	1286.88	1097.08	1342.07	1097.08	4979.72
1099.06	1307.42	1099.06	1301.58	1099.06	1355.18	1099.06	4937.95
1101.03	1309.71	1101.03	1295.55	1101.03	1331.77	1101.03	4910.35
1103.01	1327.21	1103.01	1306.55	1103.01	1318.03	1103.01	4840.96
1104.99	1338.47	1104.99	1304.78	1104.99	1347.91	1104.99	4813.99
1106.97	1325.87	1106.97	1325.67	1106.97	1315.55	1106.97	4798.29
1108.94	1313.02	1108.94	1323.59	1108.94	1310.87	1108.94	4768.32
1110.92	1304.05	1110.92	1313.73	1110.92	1280.91	1110.92	4744.64
1112.89	1276.77	1112.89	1295.34	1112.89	1253.21	1112.89	4728.68
1114.87	1236.82	1114.87	1283.39	1114.87	1242.05	1114.87	4654.57
1116.84	1203.36	1116.84	1263.29	1116.84	1213.29	1116.84	4649.32
1118.82	1171.2	1118.82	1249.04	1118.82	1163.32	1118.82	4664.53
1120.79	1167.83	1120.79	1197.72	1120.79	1128.55	1120.79	4650.51
1122.77	1143.47	1122.77	1196.11	1122.77	1117.89	1122.77	4653.42
1124.74	1097.76	1124.74	1145.83	1124.74	1072.61	1124.74	4666.01
1126.71	1078.9	1126.71	1129.58	1126.71	1037.82	1126.71	4616.66
1128.69	1043.53	1128.69	1103.51	1128.69	1018.19	1128.69	4660.72
1130.66	1033.39	1130.66	1101.28	1130.66	997.458	1130.66	4646.47
1132.63	1012.51	1132.63	1073.92	1132.63	961.968	1132.63	4661.68
1134.6	987.461	1134.6	1041.58	1134.6	931.825	1134.6	4635.33
1136.57	966.473	1136.57	1016.69	1136.57	897.148	1136.57	4666.24
1138.54	937.396	1138.54	1005.66	1138.54	884.862	1138.54	4671.46
1140.51	909.1	1140.51	993.436	1140.51	853.049	1140.51	4689.32
1142.48	870.742	1142.48	961.972	1142.48	847.201	1142.48	4639.55
1144.45	851.623	1144.45	943.074	1144.45	820.321	1144.45	4609.12
1146.42	834.431	1146.42	905.983	1146.42	815.856	1146.42	4638.23
1148.39	826.411	1148.39	892.069	1148.39	807.409	1148.39	4660.89
1150.35	800.509	1150.35	867.09	1150.35	792.367	1150.35	4661.59
1152.32	786.079	1152.32	850.461	1152.32	786.392	1152.32	4658.19
1154.29	772.032	1154.29	832.63	1154.29	790.329	1154.29	4592.48
1156.26	731.235	1156.26	816.498	1156.26	778.238	1156.26	4623.15
1158.22	729.979	1158.22	800.104	1158.22	783.02	1158.22	4599.24
1160.19	714.746	1160.19	785.2	1160.19	783.195	1160.19	4531.76
1162.15	712.38	1162.15	769.909	1162.15	775.084	1162.15	4471.34
1164.12	708.285	1164.12	758.547	1164.12	797.917	1164.12	4483.96
1166.08	692.484	1166.08	746.74	1166.08	795.512	1166.08	4482.43
1168.04	680.841	1168.04	742.537	1168.04	834.274	1168.04	4401.24
1170.01	703.631	1170.01	735.991	1170.01	849.949	1170.01	4308.75
1171.97	696.724	1171.97	749.047	1171.97	860.486	1171.97	4321.16
1173.93	712.747	1173.93	741.591	1173.93	885.376	1173.93	4241.46
1175.9	712.495	1175.9	741.337	1175.9	912.214	1175.9	4230.65
1177.86	743.526	1177.86	745.226	1177.86	940.675	1177.86	4144.31
1179.82	759.802	1179.82	780.314	1179.82	948.489	1179.82	4064.23
1181.78	780.972	1181.78	774.921	1181.78	983.598	1181.78	4046.21
1183.74	791.816	1183.74	800.792	1183.74	1020.14	1183.74	3948.63
1185.7	805.927	1185.7	809.853	1185.7	1022.7	1185.7	3898.07
1187.66	840.707	1187.66	825.025	1187.66	1054.47	1187.66	3865.07
1189.62	860.694	1189.62	847.474	1189.62	1086.96	1189.62	3803.28
1191.58	873.123	1191.58	872.519	1191.58	1122.54	1191.58	3780.47
1193.54	885.101	1193.54	893.843	1193.54	1135.5	1193.54	3683.29
1195.5	919.501	1195.5	910.029	1195.5	1146.61	1195.5	3639.8
1197.45	931.905	1197.45	910.809	1197.45	1165.13	1197.45	3605.35
1199.41	943.007	1199.41	925.809	1199.41	1178.92	1199.41	3528.67
1201.37	956.546	1201.37	938.114	1201.37	1206.91	1201.37	3523.11
1203.32	969.357	1203.32	956.896	1203.32	1208.52	1203.32	3525.36
1205.28	996.297	1205.28	959.339	1205.28	1222.3	1205.28	3476.21
1207.24	998.317	1207.24	970.372	1207.24	1210.9	1207.24	3442.21
1209.19	991.127	1209.19	976.427	1209.19	1219.36	1209.19	3445.05
1211.15	1021.39	1211.15	982.525	1211.15	1236.33	1211.15	3383.73
1213.1	1046.36	1213.1	1015.25	1213.1	1230.74	1213.1	3382.94
1215.05	1053.38	1215.05	991.799	1215.05	1232.5	1215.05	3358.02
1217.01	1068.16	1217.01	1002.92	1217.01	1215.7	1217.01	3340.22
1218.96	1079.77	1218.96	993.782	1218.96	1215.15	1218.96	3324.79
1220.91	1092.58	1220.91	1004.33	1220.91	1200.81	1220.91	3305.87
1222.87	1086.47	1222.87	1010.11	1222.87	1165.74	1222.87	3280.96
1224.82	1108.81	1224.82	1025.66	1224.82	1154.74	1224.82	3249.48
1226.77	1123.55	1226.77	1031.45	1226.77	1131.25	1226.77	3247.79
1228.72	1140.81	1228.72	1027.09	1228.72	1098.29	1228.72	3223.03
1230.67	1141.54	1230.67	1034.07	1230.67	1069.29	1230.67	3229.6
1232.62	1130.26	1232.62	1028.67	1232.62	1019.9	1232.62	3219.25
1234.57	1132.66	1234.57	1034.29	1234.57	997.51	1234.57	3235.46
1236.52	1123.94	1236.52	1016.83	1236.52	980.943	1236.52	3212.19
1238.47	1119.99	1238.47	1010.77	1238.47	943.254	1238.47	3194.68
1240.42	1091.31	1240.42	1005.54	1240.42	889.57	1240.42	3167.77
1242.37	1067.39	1242.37	980.012	1242.37	864.307	1242.37	3189.61
1244.32	1050.39	1244.32	965.407	1244.32	861.705	1244.32	3168.07
1246.26	1016.37	1246.26	939.584	1246.26	837.398	1246.26	3182.1
1248.21	1001.08	1248.21	916.059	1248.21	807.583	1248.21	3150.54
1250.16	974.772	1250.16	904.65	1250.16	792.505	1250.16	3168.35
1252.1	945.009	1252.1	863.034	1252.1	764.2	1252.1	3181.92
1254.05	910.791	1254.05	858.973	1254.05	757.478	1254.05	3151.66
1255.99	887.892	1255.99	825.611	1255.99	732.333	1255.99	3124.46
1257.94	861.999	1257.94	811.416	1257.94	700.604	1257.94	3148.75
1259.88	843.492	1259.88	799.957	1259.88	700.381	1259.88	3085.14
1261.83	821.474	1261.83	774.447	1261.83	686.221	1261.83	3138.22
1263.77	787.57	1263.77	735.136	1263.77	670.828	1263.77	3147.72
1265.71	762.909	1265.71	733.039	1265.71	661.303	1265.71	3160.1
1267.66	768.87	1267.66	717.071	1267.66	659.002	1267.66	3124.58
1269.6	733.881	1269.6	708.415	1269.6	654.727	1269.6	3140.94
1271.54	707.509	1271.54	693.181	1271.54	645.895	1271.54	3116.74
1273.48	712.425	1273.48	680.928	1273.48	654.119	1273.48	3115.86
1275.42	695.996	1275.42	673.947	1275.42	648.91	1275.42	3113.7
1277.36	675.5	1277.36	653.812	1277.36	638.038	1277.36	3091.2
1279.31	664.398	1279.31	633.926	1279.31	643.292	1279.31	3145.05
1281.25	649.528	1281.25	630.505	1281.25	627.921	1281.25	3118.42
1283.18	636.609	1283.18	619.901	1283.18	620.419	1283.18	3121.15
1285.12	615.371	1285.12	612.006	1285.12	633.033	1285.12	3082.57
1287.06	592.352	1287.06	610.852	1287.06	626.706	1287.06	3103.87
1289	584.795	1289	608.097	1289	638.386	1289	3125.39
1290.94	585.028	1290.94	583.956	1290.94	626.181	1290.94	3119.86
1292.87	578.064	1292.87	568.836	1292.87	621.442	1292.87	3104.8
1294.81	570.951	1294.81	564.76	1294.81	633.407	1294.81	3065.03
1296.75	551.901	1296.75	578.335	1296.75	624.148	1296.75	3095.6
1298.69	557.939	1298.69	565.033	1298.69	617.466	1298.69	3067.93
1300.62	541.6	1300.62	563.867	1300.62	625.101	1300.62	3076.05
1302.56	538.633	1302.56	553.265	1302.56	615.825	1302.56	3110.19
1304.49	542.411	1304.49	560.776	1304.49	607.528	1304.49	3103.92
1306.43	544.545	1306.43	546.328	1306.43	625.415	1306.43	3081.1
1308.36	537.783	1308.36	548.027	1308.36	621.861	1308.36	3080.31
1310.3	535.066	1310.3	551.62	1310.3	612.684	1310.3	3072.15
1312.23	533.038	1312.23	551.622	1312.23	609.194	1312.23	3102.43
1314.16	532.902	1314.16	544.154	1314.16	615.544	1314.16	3070
1316.09	525.162	1316.09	543.228	1316.09	620.387	1316.09	3106.5
1318.03	521.615	1318.03	550.469	1318.03	614.957	1318.03	3094.46
1319.96	533.326	1319.96	544.387	1319.96	611.468	1319.96	3082.42
1321.89	536.792	1321.89	540.782	1321.89	622.789	1321.89	3098.99
1323.82	541.097	1323.82	539.006	1323.82	626.978	1323.82	3106.59
1325.75	527.005	1325.75	535.721	1325.75	616.633	1325.75	3111.78
1327.68	527.836	1327.68	541.836	1327.68	621.241	1327.68	3108.65
1329.61	527.752	1329.61	543.866	1329.61	626.357	1329.61	3121.49
1331.54	521.225	1331.54	542.896	1331.54	607.162	1331.54	3109.97
1333.47	528.184	1333.47	543.758	1333.47	614.646	1333.47	3128.51
1335.4	527.062	1335.4	537.873	1335.4	631.123	1335.4	3100.11
1337.33	523.106	1337.33	545.27	1337.33	622.212	1337.33	3117.18
1339.25	525.927	1339.25	539.149	1339.25	617.838	1339.25	3096.79
1341.18	533.269	1341.18	539.948	1341.18	612.994	1341.18	3115.22
1343.11	518.544	1343.11	548.26	1343.11	620.441	1343.11	3141.01
1345.04	530.309	1345.04	552.633	1345.04	626.743	1345.04	3131.62
1346.96	535.253	1346.96	541.235	1346.96	628.672	1346.96	3141.02
1348.89	529.748	1348.89	550.153	1348.89	626.148	1348.89	3116.12
1350.81	527.598	1350.81	541.691	1350.81	629.116	1350.81	3079.53
1352.74	525.846	1352.74	559.339	1352.74	615.839	1352.74	3106.97
1354.66	519.865	1354.66	546.057	1354.66	622.259	1354.66	3106.11
1356.59	525.979	1356.59	540.268	1356.59	623.231	1356.59	3127.5
1358.51	538.561	1358.51	546.844	1358.51	633.006	1358.51	3127.3
1360.43	531.309	1360.43	546.312	1360.43	632.552	1360.43	3106.33
1362.35	519.304	1362.35	538.932	1362.35	626.983	1362.35	3107.97
1364.28	518.454	1364.28	549.443	1364.28	619.394	1364.28	3143.92
1366.2	536.273	1366.2	543.851	1366.2	633.113	1366.2	3120.78
1368.12	528.987	1368.12	555.645	1368.12	629.958	1368.12	3097.94
1370.04	526.282	1370.04	541.545	1370.04	621.074	1370.04	3106.1
1371.96	524.171	1371.96	556.611	1371.96	625.964	1371.96	3117.12
1373.88	535.357	1373.88	562.782	1373.88	636.822	1373.88	3123.57
1375.8	527.956	1375.8	560.531	1375.8	628.847	1375.8	3109.2
1377.72	529.879	1377.72	561.086	1377.72	623.71	1377.72	3083.95
1379.64	535.019	1379.64	555.211	1379.64	628.028	1379.64	3116.57
1381.56	536.558	1381.56	547.26	1381.56	628.417	1381.56	3128.17
1383.48	545.237	1383.48	566.935	1383.48	623.652	1383.48	3116.43
1385.4	537.529	1385.4	555.001	1385.4	622.934	1385.4	3109.36
1387.32	541.208	1387.32	554.833	1387.32	632.688	1387.32	3140.71
1389.23	539.94	1389.23	560.79	1389.23	634.935	1389.23	3133.39
1391.15	542.052	1391.15	553.348	1391.15	624.239	1391.15	3144.9
1393.07	529.879	1393.07	550.009	1393.07	624.229	1393.07	3112.26
1394.98	545.748	1394.98	554.877	1394.98	634.242	1394.98	3110.96
1396.9	550.85	1396.9	552.365	1396.9	632.846	1396.9	3138.79
1398.81	548.326	1398.81	564.587	1398.81	641.656	1398.81	3153.55
1400.73	542.901	1400.73	553.325	1400.73	632.854	1400.73	3126.34
1402.64	536.367	1402.64	553.824	1402.64	632.069	1402.64	3120.97
1404.56	537.481	1404.56	560.699	1404.56	629.573	1404.56	3122.99
1406.47	539.495	1406.47	565.025	1406.47	625.646	1406.47	3121.25
1408.38	529.549	1408.38	559.468	1408.38	629.501	1408.38	3135.28
1410.29	528.214	1410.29	557.702	1410.29	630.526	1410.29	3128.14
1412.21	538.094	1412.21	559.847	1412.21	628.757	1412.21	3118.22
1414.12	539.391	1414.12	565.433	1414.12	631.172	1414.12	3127.32
1416.03	528.581	1416.03	570.958	1416.03	622.263	1416.03	3111.81
1417.94	528.143	1417.94	561.447	1417.94	631.413	1417.94	3139.88
1419.85	532.106	1419.85	557.6	1419.85	623.742	1419.85	3118.23
1421.76	532.506	1421.76	567.31	1421.76	622.792	1421.76	3087.08
1423.67	536.675	1423.67	568.575	1423.67	626.399	1423.67	3094.29
1425.58	535.773	1425.58	560.24	1425.58	633.986	1425.58	3063.22
1427.49	536.013	1427.49	560.309	1427.49	631.289	1427.49	3102.63
1429.4	540.699	1429.4	553.822	1429.4	627.682	1429.4	3090.28
1431.31	531.483	1431.31	561.138	1431.31	628.956	1431.31	3120.87
1433.22	546.172	1433.22	563.088	1433.22	621.409	1433.22	3099.99
1435.12	551.867	1435.12	568.511	1435.12	626.668	1435.12	3090.24
1437.03	540.515	1437.03	566.359	1437.03	628.368	1437.03	3093.91
1438.94	542.836	1438.94	566.159	1438.94	631.409	1438.94	3054.71
1440.85	541.518	1440.85	562.302	1440.85	626.698	1440.85	3045.23
1442.75	551.484	1442.75	557.07	1442.75	631.387	1442.75	3082.53
1444.66	546.047	1444.66	565.827	1444.66	624.702	1444.66	3081.69
1446.56	531.603	1446.56	551.625	1446.56	628.38	1446.56	3090.51
1448.47	534.504	1448.47	568.12	1448.47	623.236	1448.47	3096.33
1450.37	532.893	1450.37	574.891	1450.37	633.131	1450.37	3084.61
1452.27	534.134	1452.27	557.213	1452.27	622.969	1452.27	3070.67
1454.18	545.268	1454.18	552.408	1454.18	612.025	1454.18	3092.13
1456.08	541.466	1456.08	562.694	1456.08	615.403	1456.08	3082.11
1457.98	549.641	1457.98	567.255	1457.98	624.056	1457.98	3070.17
1459.89	543.665	1459.89	551.81	1459.89	623.05	1459.89	3082.54
1461.79	533.864	1461.79	558.228	1461.79	621.614	1461.79	3055.9
1463.69	533.68	1463.69	561.318	1463.69	622.926	1463.69	3042.42
1465.59	533.822	1465.59	564.16	1465.59	629.75	1465.59	3059.07
1467.49	538.715	1467.49	569.78	1467.49	624.959	1467.49	3032.67
1469.39	542.48	1469.39	564.598	1469.39	629.078	1469.39	3028.79
1471.29	529.528	1471.29	562.686	1471.29	629.554	1471.29	3050.41
1473.19	533.517	1473.19	567.843	1473.19	617.593	1473.19	3026.47
1475.09	543.277	1475.09	557.971	1475.09	619.785	1475.09	3024.15
1476.99	553.889	1476.99	559.06	1476.99	615.424	1476.99	3025.88
1478.89	548.457	1478.89	570.684	1478.89	622.739	1478.89	3017.98
1480.79	542.973	1480.79	563.437	1480.79	630.437	1480.79	3031.2
1482.68	539.328	1482.68	563.879	1482.68	622.898	1482.68	3052.48
1484.58	533.371	1484.58	560.232	1484.58	616.201	1484.58	3026.51
1486.48	532.673	1486.48	562.2	1486.48	621.615	1486.48	3032.8
1488.37	535.508	1488.37	564.035	1488.37	618.59	1488.37	3051.42
1490.27	536.302	1490.27	566.818	1490.27	624.186	1490.27	3036.22
1492.17	533.328	1492.17	547.055	1492.17	626.655	1492.17	3029.41
1493.19	528.132	1493.19	544.213	1493.19	621.163	1493.19	3045.86
1495.09	535.183	1495.09	554.208	1495.09	597.145	1495.09	2996.73
1496.99	529.931	1496.99	544.495	1496.99	599.123	1496.99	3021.65
1498.88	529.763	1498.88	551.336	1498.88	607.824	1498.88	3018.46
1499.14	528	1499.14	556	1499.14	616	1499.14	3026
